# Supplementary material for: Crystal structure and Hirshfeld surface analysis of a supra­molecular aggregate of 4-formyl-N,N-di­methyl­anilinium bromide with tetra­bromomethane
Source: Acta Crystallogr E Crystallogr Commun. 2025 Aug 7;81(Pt 9):806–10. doi: 10.1107/S2056989025006929 (PMC12412705; doi:10.1107/S2056989025006929)
Supplement: Supplementary file 1 [file e-81-00806-sup1.cif]

##############################################################################
#                                                                            #
# This CIF contains the data in a paper accepted for publication in          #
# Acta Crystallographica Section E. It conforms to the requirements of       #
# Notes for Authors for Acta Crystallographica Section E, and has been       #
# peer reviewed under the auspices of the IUCr Commission on Journals.       #
#                                                                            #
# Full details of the Crystallographic Information File format               #
# are given in the paper "The Crystallographic Information File (CIF):       #
# a New Standard Archive File for Crystallography" by S. R. Hall, F. H.      #
# Allen and I. D. Brown [Acta Cryst. (1991), A47, 655-685].                  #
#                                                                            #
# The current version of the core CIF dictionary is obtainable from          #
# ftp://ftp.iucr.org/pub/cif_core.dic.                                       #
#                                                                            #
# Software is freely available for graphical display of the structure(s)     #
# in this CIF. For information consult the CIF software page                 #
# http://www.iucr.org/resources/cif/software.                                #
#                                                                            #
# This file may be used for bona fide research purposes within the           #
# scientific community so long as proper attribution is given to the journal # 
# article from which it was obtained.                                        #
#                                                                            #
##############################################################################
data_I
_audit_creation_method     'SHELXL-2019/1'
_journal_date_recd_electronic     2025-07-22
_journal_date_accepted     2025-08-01
_journal_name_full     'Acta Crystallographica, Section E'
_journal_year     2025
_journal_volume     81
_journal_issue      9
_journal_page_first     0
_journal_page_last     0
_journal_paper_category     GO
_journal_paper_doi     10.1107/S2056989025006929
_journal_coeditor_code     PK2717
_publ_contact_author_name     'Alebel N. Belay'
_publ_contact_author_address
;
Department of Chemistry,
Bahir Dar University,
P. O. Box 79,
Bahir Dar
Ethiopia
;
_publ_contact_author_email     alebel.nibret@bdu.edu.et
_publ_contact_author_fax     ?
_publ_contact_author_phone     ?
_publ_section_title
;
Crystal structure and Hirshfeld surface analysis of a supramolecular aggregate
of 4-formyl-<i>N</i>,<i>N</i>-dimethylanilinium bromide with
tetrabromomethane
;
loop_
    _publ_author_name
    _publ_author_footnote
    _publ_author_address
    'Gurbanov, Atash V.' .
;
Excellence Center,
Baku State University,
Z. Khalilov Str. 23,
AZ 1148 Baku,
Azerbaijan
;
    'H\"okelek, Tuncer' .
;
Hacettepe University,
Department of Physics,
06800 Beytepe-Ankara,
T\"urkiye
;
    'Mammadova, Gunay Z.' .
;
Department of Chemistry,
Baku State University,
Z. Khalilov Str. 23,
AZ 1148 Baku,
Azerbaijan
;
    'Hasanov, Khudayar I.' .
;
Azerbaijan Medical University,
Scientific Research Centre (SRC),
A. Kasumzade Str. 14,
AZ 1022 Baku,
Azerbaijan
;
    'Javadzade, Tahir A.' .
;
Department of Chemistry and Chemical Engineering,
Khazar University,
Mahsati Str. 41,
AZ 1096 Baku,
Azerbaijan
;
    'Belay, Alebel N.' .
;
Department of Chemistry,
Bahir Dar University,
PO Box 79,
Bahir Dar
Ethiopia
;
_publ_section_synopsis
;
In the title compound, bromide ions link
4-formyl-<i>N</i>,<i>N</i>-dimethylbenzenaminium molecules through
intermolecular C---H...Br and N---H...Br hydrogen bonds, while intermolecular
C---H...O hydrogen bonds link the cations, enclosing <i>R</i>^2^~2~(18) ring
motifs, into a di-periodic network structure. The tetrabromomethane molecules
fill the spaces between the layers.
;
_chemical_name_systematic
;
4-Formyl-<i>N</i>,<i>N</i>-dimethylanilinium bromide--tetrabromomethane (1/1)
;
_chemical_name_common     ?
_chemical_formula_moiety     'C9 H12 N O +, Br -, C Br4'
_chemical_formula_sum     'C10 H12 Br5 N O'
_chemical_formula_iupac     'C9 H12 N O +, Br -, C Br4'
_chemical_formula_weight     561.76
_chemical_melting_point     ?
_space_group_crystal_system     orthorhombic
_space_group_name_H-M_alt     'P n m a'
_space_group_name_Hall     '-P 2ac 2n'
loop_
    _space_group_symop_operation_xyz
    'x, y, z'
    '-x+1/2, -y, z+1/2'
    '-x, y+1/2, -z'
    'x+1/2, -y+1/2, -z+1/2'
    '-x, -y, -z'
    'x-1/2, y, -z-1/2'
    'x, -y-1/2, z'
    '-x-1/2, y-1/2, z-1/2'
_cell_length_a     21.1900(7)
_cell_length_b     7.4114(2)
_cell_length_c     10.2297(4)
_cell_angle_alpha     90
_cell_angle_beta     90
_cell_angle_gamma     90
_cell_volume     1606.55(9)
_cell_formula_units_Z     4
_cell_measurement_reflns_used     4744
_cell_measurement_theta_min     2.77
_cell_measurement_theta_max     25.71
_cell_measurement_temperature     150(2)
_exptl_crystal_description     'plate'
_exptl_crystal_colour     'orange'
_exptl_crystal_size_max     0.320
_exptl_crystal_size_mid     0.180
_exptl_crystal_size_min     0.120
_exptl_crystal_density_diffrn     2.323
_exptl_crystal_density_meas     ?
_exptl_crystal_density_method     ?
_exptl_crystal_F_000     1048
_exptl_absorpt_coefficient_mu     12.493
_exptl_absorpt_correction_type     multi-scan
_exptl_absorpt_process_details
;
(SADABS; Krause <i>et al.</i>,  2015)
;
_exptl_absorpt_correction_T_min     0.086
_exptl_absorpt_correction_T_max     0.254
_diffrn_ambient_temperature     150(2)
_diffrn_source     ?
_diffrn_radiation_type     MoK\a
_diffrn_radiation_wavelength     0.71073
_diffrn_measurement_device_type     'Bruker APEXII CCD'
_diffrn_measurement_method     '\f and \w scans'
_diffrn_detector_area_resol_mean     ?
_diffrn_reflns_number     9073
_diffrn_reflns_av_R_equivalents     0.0272
_diffrn_reflns_av_unetI/netI     0.0208
_diffrn_reflns_theta_min     2.768
_diffrn_reflns_theta_max     25.716
_diffrn_reflns_theta_full     25.242
_diffrn_measured_fraction_theta_max     0.998
_diffrn_measured_fraction_theta_full     0.997
_diffrn_reflns_limit_h_min     -25
_diffrn_reflns_limit_h_max     25
_diffrn_reflns_limit_k_min     -9
_diffrn_reflns_limit_k_max     8
_diffrn_reflns_limit_l_min     -11
_diffrn_reflns_limit_l_max     12
_refine_special_details     ?
_reflns_number_total     1649
_reflns_number_gt     1462
_reflns_threshold_expression     'I > 2\s(I)'
_refine_ls_structure_factor_coef     Fsqd
_refine_ls_matrix_type     full
_refine_ls_R_factor_all     0.0310
_refine_ls_R_factor_gt     0.0256
_refine_ls_wR_factor_gt     0.0614
_refine_ls_wR_factor_ref     0.0637
_refine_ls_goodness_of_fit_ref     1.056
_refine_ls_restrained_S_all     1.054
_refine_ls_number_reflns     1649
_refine_ls_number_parameters     98
_refine_ls_number_restraints     6
_refine_ls_hydrogen_treatment     constr
_refine_ls_weighting_scheme     calc
_refine_ls_weighting_details
              'w=1/[\s^2^(Fo^2^)+(0.0299P)^2^+4.3541P] where P=(Fo^2^+2Fc^2^)/3'
_atom_sites_solution_hydrogens     mixed
_atom_sites_solution_primary     direct
_atom_sites_solution_secondary     difmap
_refine_ls_shift/su_max     0.001
_refine_ls_shift/su_mean     0.000
_refine_diff_density_max     0.792
_refine_diff_density_min     -1.209
_refine_ls_extinction_method     none
_refine_ls_extinction_coef     .
loop_
    _atom_type_symbol
    _atom_type_description
    _atom_type_scat_dispersion_real
    _atom_type_scat_dispersion_imag
    _atom_type_scat_source
    'C' 'C' 0.0033 0.0016
                         'International Tables Vol C Tables 4.2.6.8 and 6.1.1.4'
    'H' 'H' 0.0000 0.0000
                         'International Tables Vol C Tables 4.2.6.8 and 6.1.1.4'
    'N' 'N' 0.0061 0.0033
                         'International Tables Vol C Tables 4.2.6.8 and 6.1.1.4'
    'O' 'O' 0.0106 0.0060
                         'International Tables Vol C Tables 4.2.6.8 and 6.1.1.4'
    'Br' 'Br' -0.2901 2.4595
                         'International Tables Vol C Tables 4.2.6.8 and 6.1.1.4'
_computing_data_collection
;
APEX3 (Bruker, 2014)
;
_computing_cell_refinement
;
SAINT (Bruker, 2014)
;
_computing_data_reduction
;
SAINT (Bruker, 2014)
;
_computing_structure_solution
;
<i>SHELXT2019/1</i> (Sheldrick, 2015a)
;
_computing_structure_refinement
;
<i>SHELXL2019/1</i> (Sheldrick, 2015b)
;
_computing_molecular_graphics
;
<i>SHELXTL</i> (Sheldrick, 2008)
;
_computing_publication_material
;
<i>SHELXTL</i> (Sheldrick, 2008)
;
loop_
    _atom_site_type_symbol
    _atom_site_label
    _atom_site_fract_x
    _atom_site_fract_y
    _atom_site_fract_z
    _atom_site_U_iso_or_equiv
    _atom_site_adp_type
    _atom_site_calc_flag
    _atom_site_occupancy
    _atom_site_disorder_assembly
    _atom_site_disorder_group
    Br Br1 0.27771(2) 0.53801(5) 0.91970(4) 0.02322(12) Uani d 1 . .
    Br Br2 0.16582(3) 0.750000 0.78589(6) 0.03084(16) Uani d 1 . .
    Br Br3 0.17920(2) 0.750000 1.09645(6) 0.02633(15) Uani d 1 . .
    Br Br4 0.39332(2) 0.250000 0.88637(6) 0.02293(15) Uani d 1 . .
    O O1 0.53538(19) 0.250000 0.1926(4) 0.0295(9) Uani d 1 . .
    N N1 0.54209(18) 0.250000 0.8217(4) 0.0160(9) Uani d 1 . .
    H H1N 0.502359 0.250000 0.833231 0.019 Uiso d 1 . .
    C C1 0.55221(17) 0.250000 0.6801(5) 0.0158(10) Uani d 1 . .
    C C2 0.61354(18) 0.250000 0.6293(5) 0.0219(11) Uani d 1 . .
    H H2A 0.649120 0.250000 0.685839 0.026 Uiso calc 1 . .
    C C3 0.6211(2) 0.250000 0.4967(5) 0.0244(12) Uani d 1 . .
    H H3A 0.662508 0.250000 0.460938 0.029 Uiso calc 1 . .
    C C4 0.5690(2) 0.250000 0.4127(5) 0.0195(11) Uani d 1 . .
    C C5 0.5087(2) 0.250000 0.4645(4) 0.0247(12) Uani d 1 . .
    H H5A 0.473132 0.250000 0.407806 0.030 Uiso calc 1 . .
    C C6 0.4998(2) 0.250000 0.6000(4) 0.0227(12) Uani d 1 . .
    H H6A 0.458558 0.250000 0.636234 0.027 Uiso calc 1 . .
    C C7 0.56696(17) 0.4161(5) 0.8872(3) 0.0201(8) Uani d 1 . .
    H H7A 0.556697 0.412102 0.980521 0.030 Uiso calc 1 . .
    H H7B 0.547604 0.523040 0.847635 0.030 Uiso calc 1 . .
    H H7C 0.612859 0.421721 0.876162 0.030 Uiso calc 1 . .
    C C8 0.5776(3) 0.250000 0.2704(5) 0.0268(13) Uani d 1 . .
    H H8A 0.619581 0.250000 0.237724 0.032 Uiso calc 1 . .
    C C9 0.2245(2) 0.750000 0.9317(5) 0.0193(11) Uani d 1 . .
loop_
    _atom_site_aniso_label
    _atom_site_aniso_U_11
    _atom_site_aniso_U_22
    _atom_site_aniso_U_33
    _atom_site_aniso_U_12
    _atom_site_aniso_U_13
    _atom_site_aniso_U_23
    Br1 0.01931(18) 0.0224(2) 0.0280(2) 0.00397(14) 0.00079(15) 0.00030(15)
    Br2 0.0245(3) 0.0342(3) 0.0338(4) 0.000 -0.0135(2) 0.000
    Br3 0.0197(3) 0.0320(3) 0.0273(3) 0.000 0.0072(2) 0.000
    Br4 0.0177(2) 0.0244(3) 0.0266(3) 0.000 0.0002(2) 0.000
    O1 0.039(2) 0.038(2) 0.012(2) 0.000 -0.0011(18) 0.000
    N1 0.0140(19) 0.024(2) 0.010(2) 0.000 -0.0006(16) 0.000
    C1 0.015(2) 0.020(2) 0.012(3) 0.000 0.0019(19) 0.000
    C2 0.013(2) 0.036(3) 0.016(3) 0.000 -0.002(2) 0.000
    C3 0.013(2) 0.038(3) 0.022(3) 0.000 0.006(2) 0.000
    C4 0.021(2) 0.025(3) 0.013(3) 0.000 0.002(2) 0.000
    C5 0.022(3) 0.042(3) 0.011(3) 0.000 -0.003(2) 0.000
    C6 0.014(2) 0.041(3) 0.013(3) 0.000 0.000(2) 0.000
    C7 0.0262(17) 0.0209(19) 0.0132(19) -0.0021(15) -0.0019(15) -0.0029(15)
    C8 0.027(3) 0.036(3) 0.018(3) 0.000 0.008(2) 0.000
    C9 0.013(2) 0.022(3) 0.022(3) 0.000 0.001(2) 0.000
_geom_special_details
;
 All esds (except the esd in the dihedral angle between two l.s. planes)
 are estimated using the full covariance matrix.  The cell esds are
taken into account individually in the estimation of esds in distances,
 angles and torsion angles; correlations between esds in cell parameters
are only used when they are defined by crystal symmetry.  An approximate
(isotropic)treatment of cell esds is used for estimating esds involving l.s.
 planes.
;
loop_
    _geom_bond_atom_site_label_1
    _geom_bond_atom_site_label_2
    _geom_bond_site_symmetry_2
    _geom_bond_distance
    _geom_bond_publ_flag
    Br1 C9 . 1.937(3) ?
    Br2 C9 . 1.942(5) ?
    Br3 C9 . 1.940(5) ?
    O1 C8 . 1.198(7) ?
    N1 C1 . 1.464(6) ?
    N1 C7 7_565 1.497(4) ?
    N1 C7 . 1.497(4) ?
    N1 H1N . 0.8501 ?
    C1 C6 . 1.379(6) ?
    C1 C2 . 1.3997(10) ?
    C2 C3 . 1.366(7) ?
    C2 H2A . 0.9500 ?
    C3 C4 . 1.3998(10) ?
    C3 H3A . 0.9500 ?
    C4 C5 . 1.384(7) ?
    C4 C8 . 1.467(7) ?
    C5 C6 . 1.3995(10) ?
    C5 H5A . 0.9500 ?
    C6 H6A . 0.9500 ?
    C7 H7A . 0.9800 ?
    C7 H7B . 0.9800 ?
    C7 H7C . 0.9800 ?
    C8 H8A . 0.9500 ?
loop_
    _geom_contact_atom_site_label_1
    _geom_contact_atom_site_label_2
    _geom_contact_distance
    _geom_contact_site_symmetry_1
    _geom_contact_site_symmetry_2
    _geom_contact_publ_flag
    Br3 Br4 3.3403(8) . 2_565 yes
    H6A Br3 2.95 . 8_655 yes
    O1 H5A 2.57 . . yes
    H7A O1 2.52 . 1_556 yes
    H7B O1 2.47 . 5_666 yes
    C2 H7C 2.83 . . yes
    C7 H2A 2.96 . . yes
    H1N H6A 2.22 . . yes
loop_
    _geom_angle_atom_site_label_1
    _geom_angle_atom_site_label_2
    _geom_angle_atom_site_label_3
    _geom_angle_site_symmetry_1
    _geom_angle_site_symmetry_3
    _geom_angle
    _geom_angle_publ_flag
    C1 N1 C7 . 7_565 113.0(2) ?
    C1 N1 C7 . . 113.0(2) ?
    C7 N1 C7 7_565 . 110.6(4) ?
    C1 N1 H1N . . 106.4 ?
    C7 N1 H1N 7_565 . 106.7 ?
    C7 N1 H1N . . 106.6 ?
    C6 C1 C2 . . 121.8(4) ?
    C6 C1 N1 . . 118.0(3) ?
    C2 C1 N1 . . 120.2(4) ?
    C3 C2 C1 . . 118.6(4) ?
    C3 C2 H2A . . 120.7 ?
    C1 C2 H2A . . 120.7 ?
    C2 C3 C4 . . 121.1(4) ?
    C2 C3 H3A . . 119.4 ?
    C4 C3 H3A . . 119.4 ?
    C5 C4 C3 . . 119.6(4) ?
    C5 C4 C8 . . 119.6(4) ?
    C3 C4 C8 . . 120.8(5) ?
    C4 C5 C6 . . 120.2(4) ?
    C4 C5 H5A . . 119.9 ?
    C6 C5 H5A . . 119.9 ?
    C1 C6 C5 . . 118.8(4) ?
    C1 C6 H6A . . 120.6 ?
    C5 C6 H6A . . 120.6 ?
    N1 C7 H7A . . 109.5 ?
    N1 C7 H7B . . 109.5 ?
    H7A C7 H7B . . 109.5 ?
    N1 C7 H7C . . 109.5 ?
    H7A C7 H7C . . 109.5 ?
    H7B C7 H7C . . 109.5 ?
    O1 C8 C4 . . 124.5(5) ?
    O1 C8 H8A . . 117.7 ?
    C4 C8 H8A . . 117.7 ?
    Br1 C9 Br1 . 7_575 108.4(2) ?
    Br1 C9 Br3 . . 110.07(18) ?
    Br1 C9 Br3 7_575 . 110.07(18) ?
    Br1 C9 Br2 . . 108.90(18) ?
    Br1 C9 Br2 7_575 . 108.90(18) ?
    Br3 C9 Br2 . . 110.5(2) ?
loop_
    _geom_torsion_atom_site_label_1
    _geom_torsion_atom_site_label_2
    _geom_torsion_atom_site_label_3
    _geom_torsion_atom_site_label_4
    _geom_torsion_site_symmetry_1
    _geom_torsion_site_symmetry_2
    _geom_torsion_site_symmetry_3
    _geom_torsion_site_symmetry_4
    _geom_torsion
    _geom_torsion_publ_flag
    C7 N1 C1 C6 7_565 . . . 116.7(3) ?
    C7 N1 C1 C6 . . . . -116.7(3) ?
    C7 N1 C1 C2 7_565 . . . -63.3(3) ?
    C7 N1 C1 C2 . . . . 63.3(3) ?
    C6 C1 C2 C3 . . . . 0.0000(10)
                                 ?
    N1 C1 C2 C3 . . . . 180.0000(10)
                                   ?
    C1 C2 C3 C4 . . . . 0.0000(10)
                                 ?
    C2 C3 C4 C5 . . . . 0.000000 ?
    C2 C3 C4 C8 . . . . 180.0000(10)
                                   ?
    C3 C4 C5 C6 . . . . 0.0000(10)
                                 ?
    C8 C4 C5 C6 . . . . 180.0000(10)
                                   ?
    C2 C1 C6 C5 . . . . 0.0000(10)
                                 ?
    N1 C1 C6 C5 . . . . 180.0000(10)
                                   ?
    C4 C5 C6 C1 . . . . 0.0000(10)
                                 ?
    C5 C4 C8 O1 . . . . 0.0000(10)
                                 ?
    C3 C4 C8 O1 . . . . 180.000000 ?
loop_
    _geom_hbond_atom_site_label_D
    _geom_hbond_atom_site_label_H
    _geom_hbond_atom_site_label_A
    _geom_hbond_site_symmetry_A
    _geom_hbond_distance_DH
    _geom_hbond_distance_HA
    _geom_hbond_distance_DA
    _geom_hbond_angle_DHA
    _geom_hbond_publ_flag
    N1 H1N Br4 . 0.85 2.37 3.221(4) 174.7 yes
    C6 H6A Br4 . 0.95 2.91 3.698(4) 141.3 yes
    C7 H7A O1 1_556 0.98 2.52 3.424(5) 153.2 yes
    C7 H7B O1 5_666 0.98 2.47 3.390(5) 156.7 yes
_shelx_space_group_comment
;
The symmetry employed for this shelxl refinement is uniquely defined
by the following loop, which should always be used as a source of
symmetry information in preference to the above space-group names.
They are only intended as comments.
;
_shelx_estimated_absorpt_T_min     0.108
_shelx_estimated_absorpt_T_max     0.316
_shelx_hkl_file
;
   0   1   0   -3.40    0.40
   0  -1   0   -2.00    0.40
   0  -2   0 4811.22  129.49
   0   2   0 4804.52  127.89
   0   2   0 4958.90  129.29
   0  -2   0 4916.91  127.89
   0   3   0   -1.60    0.70
   0  -3   0   -0.60    0.70
   0   3   0   -0.90    1.10
   0  -3   0   -0.90    1.30
   0  -4   0 9965.30  263.37
   0  -4   0 9999.00  259.77
   0   4   0 9855.41  259.77
   0  -5   0    2.60    1.20
   0   5   0    4.90    1.20
   0  -5   0   -1.00    2.10
   0  -6   0 2621.24   71.29
   0   6   0 2706.93   69.79
   0  -7   0   -0.90    3.40
   0   7   0    1.00    1.60
   0  -8   0  626.34   20.10
   0  -9   0   -6.60    4.90
   0   0   1   -0.80    0.20
   0   0  -1   -0.60    0.20
   0   1  -1    9.30    1.10
   0   1   1    8.00    1.20
   0  -1  -1    9.20    1.20
   0  -2   1    1.50    1.00
   0  -2  -1    1.20    0.50
   0   2   1    0.70    0.60
   0  -2  -1    0.40    0.70
   0   2  -1    0.50    0.80
   0   2  -1    0.20    0.70
   0  -2  -1    0.00    1.10
   0  -3  -1  252.37    7.50
   0  -3  -1  260.37    7.00
   0   3   1  250.57    7.00
   0  -3   1  249.88    7.80
   0  -3  -1  255.77    8.40
   0   3  -1  250.27    7.10
   0   3  -1  261.27    7.70
   0  -4  -1    1.80    2.20
   0   4  -1   -1.00    1.40
   0   4  -1   -2.10    1.10
   0  -4  -1    1.50    0.90
   0   4   1   -1.10    1.00
   0  -4  -1    1.30    1.50
   0  -4   1    2.50    1.80
   0  -5  -1   99.89    4.90
   0   5  -1   93.09    3.60
   0  -5   1   93.79    5.30
   0  -5  -1  103.29    3.50
   0   5   1   96.29    3.50
   0  -6   1    0.10    2.80
   0  -6  -1   -0.10    2.60
   0   6  -1   -1.30    1.50
   0  -6  -1    4.50    1.40
   0  -7  -1  266.97   10.50
   0  -7   1  276.37   11.10
   0   7  -1  273.17    8.10
   0  -8   1   -1.90    4.40
   0  -8  -1   -0.60    4.10
   0  -9  -1    9.90    5.20
   0  -9   1   11.90    5.40
   0   0   2  401.26   12.90
   0   0  -2  425.76   11.50
   0   0   2  402.46   11.50
   0   1   2    1.40    1.50
   0  -1   2    0.80    1.00
   0   1  -2   -0.70    0.80
   0  -1  -2    0.80    1.30
   0   2  -2 1365.16   36.70
   0  -2   2 1367.16   36.80
   0   2   2 1353.96   37.00
   0  -2  -2 1370.16   37.00
   0  -2  -2 1415.56   36.20
   0   3  -2    0.70    1.30
   0   3  -2   -0.30    1.20
   0  -3  -2    0.60    0.80
   0  -3  -2    1.50    1.70
   0  -3   2    0.20    1.50
   0  -4  -2    5.80    1.60
   0   4  -2    5.70    1.50
   0  -4   2    6.80    2.20
   0   4  -2    7.40    1.80
   0  -4  -2    7.70    1.10
   0  -4  -2   10.30    2.60
   0   5  -2   -1.10    1.50
   0  -5  -2   -1.30    2.00
   0  -5   2   -2.00    2.40
   0  -5  -2    1.30    1.10
   0  -6   2   37.60    4.20
   0   6  -2   38.00    2.40
   0  -6  -2   41.60    2.60
   0  -6  -2   40.40    3.50
   0  -7  -2   -0.50    3.20
   0   7  -2    1.60    2.00
   0  -7   2    0.30    3.90
   0  -8  -2   35.40    4.70
   0  -8   2   37.20    5.50
   0   0   3    1.00    2.70
   0   0   3    1.70    1.40
   0  -1  -3 3376.26   84.09
   0  -1  -3 3170.48   85.59
   0  -1   3 3064.69   84.09
   0   1  -3 3244.48   84.09
   0   1   3 3132.59   85.89
   0  -2  -3   -1.20    1.90
   0   2  -3   -0.20    1.40
   0   2   3   -0.20    2.10
   0  -2   3   -0.80    1.50
   0  -3   3 5339.07  146.19
   0   3  -3 5461.65  146.09
   0  -3  -3 5670.23  146.69
   0   3   3 5653.43  148.29
   0  -3  -3 5720.83  145.49
   0  -4  -3    0.00    1.50
   0  -4  -3    5.50    2.60
   0  -4   3    2.00    2.20
   0   4  -3    0.50    1.80
   0  -4  -3    2.90    1.20
   0  -5  -3   89.99    3.50
   0  -5  -3   88.79    4.70
   0   5  -3   89.19    4.30
   0  -5   3   97.19    6.10
   0   6  -3    0.50    2.10
   0  -6   3    0.80    3.40
   0  -6  -3   -0.10    2.50
   0  -6  -3    2.10    1.50
   0  -7  -3 2274.27   61.19
   0  -7   3 2242.78   62.29
   0   7  -3 2299.27   60.09
   0  -8  -3   -2.30    3.70
   0  -8   3   -3.50    4.60
   0   0   4 2905.31   80.49
   0   0   4 2942.91   77.79
   0   0  -4 2960.20   77.49
   0  -1  -4   -0.50    1.40
   0  -1  -4    1.00    3.10
   0   1  -4    0.80    1.50
   0   1   4   -3.90    3.50
   0  -1   4    0.00    1.50
   0   2   4   16.90    3.70
   0  -2  -4   19.10    1.90
   0  -2   4   15.20    2.20
   0  -2  -4   15.00    3.20
   0   2  -4   13.10    2.00
   0  -3  -4    1.20    2.50
   0  -3   4    1.90    2.10
   0   3   4    0.00    2.90
   0  -4  -4  692.23   18.60
   0  -4   4  674.13   20.10
   0  -4  -4  691.83   20.80
   0   4  -4  670.83   19.10
   0   4   4  677.73   20.80
   0   5  -4   -1.20    2.30
   0  -5   4    0.10    2.90
   0  -5  -4    0.90    1.50
   0  -5  -4   -0.10    2.10
   0  -6  -4  202.28    7.80
   0  -6   4  218.68    9.70
   0   6  -4  204.08    7.50
   0  -7   4   -1.50    4.20
   0   7  -4   -2.60    2.60
   0  -7  -4   -1.00    3.10
   0  -8   4   45.80    6.20
   0   0  -5   -0.50    1.70
   0   0   5   -0.30    2.20
   0   0   5    5.90    4.80
   0  -1   5 1256.37   33.70
   0   1  -5 1249.07   33.40
   0   1   5 1101.79   37.10
   0  -1  -5 1267.77   33.30
   0  -2   5    1.90    2.20
   0  -2  -5    3.30    1.90
   0  -2  -5   -0.20    3.40
   0   2  -5   -1.10    2.00
   0   2   5   -3.80    4.00
   0  -3   5   62.19    4.80
   0   3   5   62.79    6.60
   0  -3  -5   58.29    5.90
   0  -4   5    0.70    2.60
   0   4   5    0.10    3.70
   0  -4  -5   -0.50    1.60
   0  -4  -5   -0.40    3.40
   0  -5   5  944.81   27.30
   0   5  -5  902.21   25.80
   0   5   5  927.41   28.10
   0   6  -5   -2.80    2.90
   0  -6   5    1.70    3.80
   0  -6  -5   -1.10    2.60
   0  -7   5   -1.60    4.50
   0  -7  -5    2.00    3.10
   0   7  -5   -0.20    3.20
   0  -8   5    2.40    5.40
   0   0   6 3914.11  102.59
   0   0   6 3825.22  106.59
   0   0  -6 3823.32  101.89
   0  -1  -6    0.30    2.00
   0   1   6    3.50    5.40
   0  -1   6   -1.20    2.40
   0  -2  -6   45.10    4.00
   0  -2  -6   58.89    7.50
   0   2   6   45.10    7.30
   0  -2   6   52.69    4.90
   0  -3  -6    0.10    2.20
   0   3   6   -3.30    4.60
   0  -3  -6    1.60    4.00
   0  -3   6    1.70    2.80
   0   4   6 1189.28   34.50
   0  -4   6 1118.39   33.00
   0   5  -6    0.80    3.40
   0   5   6    1.50    4.70
   0  -5   6    3.30    3.60
   0  -6  -6  129.69    6.40
   0   6  -6  127.89    7.20
   0  -6   6  130.19    8.90
   0  -7   6   -4.20    4.70
   0   7  -6   -2.00    3.60
   0   0   7    0.90    3.10
   0   0   7   -0.50    5.80
   0   1   7  838.42   29.30
   0  -1   7  803.72   28.20
   0  -1  -7  809.12   23.10
   0  -1   7  768.62   23.80
   0  -2   7    2.50    2.90
   0   2   7   -7.20    6.10
   0  -2  -7   -3.40    2.40
   0  -3   7  870.61   25.50
   0  -3  -7  885.71   24.30
   0   3   7  799.62   28.60
   0  -4   7    0.90    3.20
   0  -4  -7    2.00    2.70
   0   4   7   -1.10    5.40
   0   5   7  162.68   11.30
   0  -5   7  163.18    9.10
   0   5  -7  137.79    8.10
   0   6  -7   -4.10    3.90
   0  -6   7    2.20    4.40
   0   7  -7  356.76   13.10
   0  -7   7  387.56   15.80
   0   0   8   64.39    9.40
   0   0   8   55.69    5.40
   0  -1   8    4.70    3.50
   0  -1   8    0.70    6.50
   0   1   8    5.80    7.10
   0   2   8  267.87   17.50
   0  -2   8  389.56   13.10
   0   3   8   -4.40    6.80
   0  -3   8   -0.20    3.50
   0   4   8    2.70    6.60
   0  -4   8    5.00    4.10
   0  -5   8    3.00    4.10
   0   5   8   -3.20    6.30
   0   6  -8   42.60    5.40
   0  -6   8   50.99    6.50
   0   6   8   54.29    8.20
   0   0   9    2.20    7.60
   0   0   9    1.20    3.90
   0  -1   9   15.80    4.40
   0   1   9   28.10    9.00
   0  -1   9   32.10    9.00
   0  -2   9    2.00    7.50
   0   2   9    2.90    8.00
   0  -2   9   -0.20    3.80
   0   3   9  133.59   13.80
   0  -4   9   -1.20    4.30
   0   4   9   -4.80    7.30
   0   5   9  189.28   14.30
   0  -5   9  186.18   11.50
   0   6  -9    3.80    5.10
   0  -6   9   -4.10    4.90
   0   0  10 1275.47   44.20
   0  -1  10    3.70    8.60
   0  -1  10    0.00    4.40
   0   1  10   19.00    9.50
   0  -2  10  310.27   13.90
   0   2  10  331.47   20.00
   0  -2  10  326.57   20.80
   0  -3  10    1.80    4.60
   0   3  10  -12.60    7.60
   0  -4  10  459.25   17.00
   0   4  10  361.96   20.50
   0   5  10    1.80    8.30
   0  -5  10    3.50    5.30
   0   0  11    5.80    9.60
   0   1  11  159.98   17.30
   0  -1  11  116.39   14.30
   0  -1  11  107.59   10.10
   0  -2  11   -2.90   10.00
   0  -2  11   -1.60    4.90
   0  -3  11    8.10    5.50
   0   3  11   13.60    9.10
   0  -3  11    6.90   10.30
   0   4  11   -4.20    8.90
   0  -4  11   -2.00    5.30
   0   0  12   81.29   14.10
   0  -1  12    0.90    5.40
   0  -1  12    7.60   10.50
   0   1  12   23.20   10.40
   0   2  12  306.27   21.30
   0  -2  12  255.17   14.50
   0  -2  12  259.77   22.00
   1   0   0    0.00    0.10
  -1   0   0    0.00    0.10
  -1   1   0   -0.40    0.40
   1  -1   0    0.00    0.40
  -1   1   0   -0.90    0.40
   1  -1   0   -0.30    0.40
  -1  -1   0   -1.20    0.50
   1  -2   0    0.10    0.80
   1   2   0   -0.50    0.40
  -1  -2   0   -0.70    0.40
  -1  -2   0   -0.30    0.80
  -1   2   0    0.10    0.70
  -1   2   0    0.20    0.60
   1  -2   0   -0.20    0.60
   1  -3   0   -1.50    1.10
  -1   3   0    0.20    0.80
  -1   3   0    0.70    1.00
   1   3   0    0.20    0.60
   1  -3   0    2.40    0.80
  -1  -3   0    1.10    0.60
  -1  -3   0    0.30    1.20
   1   4   0    2.20    0.80
  -1   4   0    0.80    1.30
  -1  -4   0    1.30    0.90
   1  -4   0    3.80    1.10
  -1   4   0    1.00    1.10
   1  -4   0    2.80    1.60
  -1  -4   0    1.80    1.70
   1  -5   0    1.80    1.30
   1   5   0    0.40    1.00
   1  -5   0   -1.00    2.00
  -1  -5   0   -1.30    2.20
  -1   5   0   -0.80    1.30
   1   6   0   -0.10    1.20
  -1  -6   0    0.90    2.70
  -1   6   0    1.40    1.50
   1  -6   0    3.20    1.60
   1  -6   0   -0.10    2.70
  -1   7   0   -0.60    1.80
  -1  -7   0   -1.40    3.40
   1  -7   0   -0.30    3.40
   1  -8   0   -3.80    4.10
  -1  -8   0   -1.90    4.20
  -1  -9   0   -8.50    5.00
   1  -9   0   -7.10    4.80
   1   0  -1    1.10    0.30
  -1   0  -1    1.80    0.50
  -1   0  -1    2.60    1.00
   1   0   1   -0.90    0.70
   1  -1   1  636.54   17.60
  -1  -1  -1  651.63   17.90
  -1   1   1  647.84   17.30
  -1   1   1  648.04   17.50
   1  -1  -1  679.33   17.30
   1   1   1  650.33   17.90
  -1   1  -1  665.73   17.60
   1  -1  -1  659.83   17.50
  -1   1  -1  660.63   17.40
  -1   2   1  551.04   14.80
   1  -2   1  549.85   15.30
   1   2  -1  557.74   14.80
   1   2  -1  551.14   15.20
  -1  -2  -1  569.54   14.70
  -1  -2  -1  559.44   15.70
   1  -2  -1  567.64   15.50
  -1   2  -1  557.44   14.90
   1  -2  -1  551.34   14.90
  -1  -2   1  553.44   15.30
   1  -2  -1  571.54   14.80
  -1   2  -1  563.44   15.30
   1   2   1  537.05   15.70
   1  -3   1  415.56   12.30
  -1   3   1  414.06   11.60
   1   3  -1  425.66   12.20
  -1  -3  -1  431.66   12.10
   1  -3   1  426.56   11.70
  -1  -3  -1  438.06   13.00
  -1  -3  -1  439.66   11.40
   1   3  -1  421.86   11.50
   1  -3  -1  429.06   11.60
  -1   3  -1  432.26   12.20
   1  -3  -1  436.06   12.80
   1  -3  -1  427.56   11.90
  -1   3  -1  421.16   11.60
  -1  -3   1  437.26   12.30
  -1  -4  -1   14.60    2.00
   1   4  -1   10.60    1.20
  -1  -4  -1   20.00    1.40
   1   4  -1   14.10    1.90
  -1   4   1   14.30    1.30
   1  -4   1   14.20    2.10
  -1  -4  -1   15.40    2.80
   1  -4  -1   15.30    1.20
  -1  -4   1   14.10    2.20
   1  -4  -1   17.00    2.70
   1  -4  -1   14.50    1.90
  -1   4  -1   14.50    1.80
  -1   4  -1   12.50    1.40
  -1  -5  -1 1172.68   31.90
  -1  -5  -1 1158.88   30.70
  -1   5   1 1136.39   30.90
   1   5  -1 1171.98   30.70
   1  -5   1 1166.38   32.10
   1  -5  -1 1177.48   31.80
  -1   5  -1 1152.08   30.90
  -1  -5   1 1186.08   32.20
   1  -5  -1 1160.38   30.90
  -1  -6  -1    0.80    1.30
  -1  -6  -1   -0.30    2.70
   1  -6   1    0.70    2.90
  -1   6   1    0.30    1.50
   1   6  -1   -3.00    1.30
  -1   6  -1    0.20    1.70
   1  -6  -1    1.40    1.50
  -1  -6   1    2.90    2.90
   1  -6  -1   -2.70    2.40
   1  -7   1  276.27   10.90
   1   7  -1  271.87    7.90
  -1  -7  -1  272.77   10.50
  -1  -7   1  259.97   11.00
  -1   7  -1  267.87    8.30
   1  -7  -1  268.17   10.40
  -1  -8  -1    1.80    4.10
   1  -8   1   -1.20    4.30
   1  -8  -1   -0.20    4.00
  -1  -8   1    1.20    4.30
   1  -9   1  142.29   10.50
   1  -9  -1  145.69   10.50
  -1   0   2 2565.24   70.79
   1   0  -2 2685.03   69.79
  -1   0  -2 2708.23   69.89
   1   0   2 2652.63   71.59
   1   0   2 2680.73   69.99
   1   1  -2  229.08    6.70
  -1  -1  -2  221.08    7.50
   1  -1   2  223.38    6.90
  -1   1   2  230.38    7.20
   1   1   2  238.78    7.80
   1  -1  -2  221.28    6.40
   1  -1  -2  209.98    7.20
  -1  -1   2  222.58    6.70
  -1   1  -2  232.98    6.80
   1  -2   2  858.11   23.40
  -1  -2  -2  867.31   23.80
  -1   2   2  843.22   23.40
   1  -2  -2  881.71   22.80
  -1   2  -2  851.91   23.30
  -1  -2   2  862.61   23.30
   1  -2  -2  863.11   23.40
   1   2   2  836.32   23.80
  -1  -3  -2   91.09    3.00
   1  -3   2   92.39    4.30
   1   3  -2   88.99    3.40
  -1  -3  -2   89.19    4.60
   1   3  -2   90.69    4.00
   1  -3  -2   89.69    4.20
   1  -3  -2   92.49    3.10
  -1   3  -2   93.89    3.50
   1  -3  -2   89.09    3.30
   1   3   2   82.19    4.70
  -1  -3   2   89.29    4.10
   1   4  -2  583.64   16.40
  -1  -4  -2  603.04   17.00
  -1  -4  -2  608.34   18.30
   1   4  -2  666.33   18.10
   1  -4   2  599.34   17.60
  -1  -4  -2  603.14   16.20
  -1  -4   2  610.94   17.60
  -1   4  -2  577.44   16.50
  -1   4  -2  613.64   17.40
   1  -4  -2  609.74   16.80
   1  -4  -2  611.04   16.40
   1  -4  -2  597.54   17.90
   1  -5   2   32.90    3.50
  -1  -5  -2   28.70    2.00
   1   5  -2   25.90    1.90
  -1  -5  -2   31.20    2.80
  -1  -5   2   26.80    3.20
   1  -5  -2   29.40    3.80
   1  -5  -2   27.50    2.20
  -1   5  -2   26.10    2.10
   1  -5  -2   40.00    3.60
   1   6  -2    3.00    1.60
  -1  -6  -2    2.40    2.60
   1  -6   2    1.40    3.20
  -1  -6  -2    2.80    1.30
   1  -6  -2   -0.50    2.50
   1  -6  -2    1.30    1.40
  -1  -6   2    0.40    3.00
  -1   6  -2    1.70    1.90
   1  -7   2  119.89    8.00
   1   7  -2  117.99    4.60
  -1  -7  -2  112.29    7.10
  -1  -7   2  113.99    8.00
   1  -7  -2  121.79    6.90
  -1   7  -2  123.99    5.10
   1  -8   2    1.10    4.50
  -1  -8  -2    1.20    4.00
  -1  -8   2   -0.10    4.60
   1  -8  -2   -1.40    3.80
   1   0   3  120.19    4.90
   1   0   3  112.19    7.10
  -1   0  -3  127.19    4.70
   1   0  -3  124.09    4.30
  -1   0   3  120.69    4.40
  -1  -1  -3  122.79    6.20
  -1  -1  -3  133.09    4.80
  -1   1   3  117.69    6.40
   1   1  -3  139.69    4.60
   1  -1   3  128.69    4.80
   1  -1  -3  130.49    4.40
  -1   1  -3  135.79    4.80
   1  -1  -3  124.59    6.20
  -1  -1   3  125.19    4.60
   1   1   3  122.79    6.80
  -1  -2  -3   17.20    2.70
   1  -2   3   16.30    2.00
   1   2  -3   15.80    1.70
  -1   2   3   13.20    2.20
   1   2   3   12.90    2.70
  -1   2  -3   12.30    1.70
  -1  -2   3   14.30    1.80
   1  -2  -3   14.30    2.30
  -1   3   3   81.89    4.50
  -1  -3  -3   86.39    4.90
   1  -3   3   84.29    4.50
   1   3  -3   81.99    4.20
  -1  -3  -3   84.59    3.20
  -1   3  -3   78.29    4.20
   1   3   3   83.99    5.30
  -1   3  -3   85.09    4.00
   1  -3  -3   82.69    3.30
   1  -3  -3   86.09    4.60
  -1  -3   3   82.19    4.60
  -1  -4  -3   16.30    3.20
   1  -4   3   11.10    2.50
  -1  -4  -3   12.50    1.40
   1   4  -3   12.00    1.90
  -1   4  -3    9.70    2.00
  -1  -4   3   11.20    2.50
   1   4   3   13.20    3.30
   1  -4  -3   12.70    2.80
   1  -4  -3   14.80    1.50
   1  -4  -3   10.40    1.70
  -1  -5  -3   17.60    2.50
   1  -5   3   17.20    3.30
   1   5  -3   17.30    2.20
  -1  -5  -3   17.40    1.50
  -1   5  -3   19.30    2.30
  -1  -5   3   18.10    3.20
   1  -5  -3   18.80    2.30
   1  -5  -3   24.50    3.70
   1  -5  -3   16.40    1.70
   1  -6   3   10.80    3.60
   1   6  -3   12.90    2.20
  -1  -6  -3   11.80    2.90
  -1  -6  -3   13.40    1.60
  -1   6  -3   12.10    2.40
   1  -6  -3    8.60    2.70
  -1  -6   3   14.70    3.70
   1  -6  -3   11.50    1.80
   1   7  -3   21.00    2.40
  -1  -7  -3   18.30    3.70
   1  -7   3   22.60    4.70
   1  -7  -3   20.40    3.50
  -1  -7   3   20.70    4.70
  -1   7  -3   20.70    2.70
  -1  -8  -3   -2.20    3.90
   1  -8   3   -1.50    4.70
  -1  -8   3    3.70    4.80
   1  -8  -3   -1.50    4.20
  -1   0   4  231.28   10.20
   1   0  -4  243.78    7.50
  -1   0   4  229.78    7.70
   1   0   4  243.08   11.20
   1   0   4  241.58    8.30
  -1   0  -4  236.88    7.90
  -1  -1  -4   17.70    4.00
  -1  -1  -4   16.60    2.10
   1  -1   4   20.20    2.40
  -1   1   4   10.80    4.00
  -1   1  -4   13.20    1.90
  -1  -1   4   21.70    2.00
   1  -1  -4   18.00    1.80
   1   1   4    9.90    4.20
   1   2  -4 3279.47   84.69
   1  -2   4 3158.08   84.89
  -1  -2  -4 3096.59   86.19
  -1   2   4 3296.37   85.89
  -1  -2   4 3155.08   84.69
   1  -2  -4 3032.70   85.79
   1  -2  -4 3249.48   84.29
   1   2   4 3389.86   86.69
  -1   2  -4 3167.08   84.79
  -1  -3  -4    4.20    2.90
  -1   3   4    3.40    2.60
   1  -3   4    3.30    2.30
   1   3   4    3.10    3.20
   1  -3  -4    1.50    2.50
   1  -3  -4    2.50    1.40
  -1  -3   4    3.60    2.10
  -1  -4  -4    2.90    3.10
   1  -4   4   16.80    2.90
  -1  -4  -4    1.90    1.40
  -1   4   4    5.50    2.90
   1  -4  -4    3.10    2.90
  -1   4  -4   -0.70    2.20
  -1  -4   4    2.30    2.30
   1   4   4    0.90    3.40
   1  -4  -4    4.00    1.50
   1   5  -4   45.30    3.30
  -1  -5  -4   47.00    4.20
   1  -5   4   46.00    4.30
  -1  -5  -4   48.50    2.90
  -1   5  -4   51.59    3.50
   1  -5  -4   59.39    6.30
   1  -5  -4   47.60    3.10
  -1  -5   4   42.50    4.30
   1  -5  -4   49.80    3.80
  -1  -6  -4  207.58    8.00
   1   6  -4  200.68    7.30
   1  -6   4  202.18    9.80
   1  -6  -4  200.48    7.60
  -1   6  -4  202.78    7.60
  -1  -6   4  206.28    9.70
   1  -6  -4  214.88    7.30
  -1  -7  -4   -3.60    3.20
   1   7  -4    1.90    2.60
   1  -7   4    5.10    4.40
  -1  -7   4    6.40    4.30
  -1   7  -4    7.40    2.90
   1  -7  -4    3.30    3.00
   1  -8   4  121.39   10.10
  -1  -8   4  128.29   10.30
   1   0   5  309.97   10.70
  -1   0   5  312.37   10.30
   1   0   5  335.87   14.70
   1   0  -5  322.67    9.90
  -1   0   5  310.37   13.90
  -1   0  -5  318.77   10.20
   1   1  -5    3.10    1.80
  -1  -1  -5    3.20    2.00
  -1   1   5    7.50    4.50
  -1  -1  -5    6.80    4.20
   1  -1   5    4.30    2.20
  -1  -1   5    4.80    1.90
  -1   1  -5    4.70    2.10
   1   1   5    4.90    4.80
   1  -1  -5    4.30    1.70
  -1  -2  -5    0.50    3.40
  -1  -2  -5    1.20    1.90
   1  -2   5    0.90    2.20
   1   2  -5    1.50    2.00
  -1   2   5   -2.80    3.70
   1  -2  -5    2.10    3.50
   1  -2  -5    3.80    1.80
  -1  -2   5    4.20    2.20
   1   2   5   -2.30    4.10
   1  -3   5  665.43   19.80
  -1  -3  -5  652.23   21.10
  -1   3   5  686.43   20.70
  -1  -3   5  656.33   19.60
   1   3   5  688.73   21.70
   1  -3  -5  680.93   18.80
   1  -3  -5  642.94   20.80
  -1  -4  -5   61.29    3.60
   1  -4   5   68.29    5.70
  -1   4   5   66.39    6.30
  -1  -4  -5   79.49    7.60
   1  -4  -5   73.79    6.30
  -1   4  -5   64.79    5.00
   1   4   5   71.49    7.30
  -1  -4   5   71.29    5.80
   1  -5   5  249.68   10.50
   1   5  -5  238.48    8.90
  -1  -5  -5  250.77    7.90
   1  -5  -5  256.07    8.30
  -1  -5   5  256.17   10.30
   1   5   5  258.57   11.80
  -1   5  -5  250.87    9.10
   1  -6   5   61.09    5.60
  -1  -6  -5   53.89    5.20
   1   6  -5   52.09    4.00
  -1  -6   5   55.19    5.40
   1  -6  -5   55.09    4.60
  -1   6  -5   56.39    4.30
   1   7  -5  322.07   10.90
   1  -7   5  335.77   14.00
  -1  -7  -5  335.97   11.70
  -1  -7   5  355.16   14.30
  -1   7  -5  326.77   11.30
   1  -8   5    4.60    5.40
  -1  -8   5    5.90    5.60
  -1   0  -6  326.37   11.00
   1   0   6  341.27   11.90
   1   0  -6  318.17   10.60
  -1   0   6  335.77   11.40
   1   0   6  342.77   16.00
  -1   0   6  354.86   15.60
  -1  -1  -6    3.20    2.30
  -1   1   6    4.40    5.10
   1  -1   6    7.10    4.90
   1  -1   6    1.40    2.50
   1   1  -6    0.20    2.10
  -1  -1   6    3.30    2.40
   1  -1  -6    0.20    1.90
   1   1   6    5.40    5.50
  -1  -2  -6   43.70    3.50
  -1  -2  -6   55.39    6.60
  -1   2   6   39.70    7.00
   1  -2   6   46.20    4.20
  -1  -2   6   40.00    3.60
   1   2   6   38.60    7.20
   1  -2  -6   51.29    6.10
   1  -2  -6   39.70    3.10
  -1  -3  -6   31.00    5.20
  -1  -3  -6   27.60    3.00
   1  -3   6   27.90    3.70
  -1   3   6   26.70    5.30
   1   3   6   29.40    6.20
   1  -3  -6   31.20    2.90
   1  -3  -6   28.70    5.10
  -1  -3   6   24.10    3.30
  -1   4   6   98.19    8.10
   1  -4   6   83.29    6.60
   1  -4  -6   99.19    7.60
   1   4   6   85.49    9.00
   1  -4  -6   83.49    4.90
  -1  -4   6   92.09    6.60
   1   5  -6   -0.10    3.30
  -1   5   6    3.00    4.50
   1  -5   6    2.30    3.60
  -1  -5   6    0.30    3.50
   1   5   6    1.20    5.20
  -1   5  -6   -2.20    3.30
   1   6  -6   28.10    4.00
   1  -6   6   30.90    5.00
  -1  -6  -6   28.50    3.50
  -1  -6   6   33.20    5.00
   1  -6  -6   26.30    3.10
  -1   6  -6   32.90    4.20
   1   7  -6   -0.20    3.50
   1  -7   6   -0.10    4.60
  -1  -7   6   -1.00    4.90
  -1   7  -6   -1.30    3.70
   1   0   7  113.99   11.50
   1   0   7  105.39    7.20
  -1   0   7  106.29    6.70
  -1   0   7  113.69   11.30
  -1  -1  -7 1051.09   28.70
  -1   1   7 1001.70   33.20
   1  -1   7  934.71   28.50
   1  -1   7  956.00   33.10
   1  -1  -7  977.40   27.40
  -1  -1   7  941.21   28.20
   1   1   7 1001.80   34.00
  -1  -2  -7  273.77    9.40
   1  -2   7  244.98   10.20
   1  -2  -7  257.97    8.80
  -1  -2   7  260.57   10.00
   1   2   7  185.78   14.80
  -1   3   7   21.80    6.40
  -1  -3  -7   19.60    3.20
   1  -3   7   20.50    3.80
   1   3   7   16.10    7.10
   1  -3  -7   27.60    6.10
  -1  -3   7   26.50    3.70
   1  -3  -7   20.40    2.90
  -1   4   7   63.59    8.60
  -1  -4  -7   76.59    5.40
   1  -4   7   54.79    5.10
   1  -4  -7   66.29    4.90
   1   4   7   59.29    8.10
  -1  -4   7   54.59    4.90
  -1   5   7 1101.69   33.40
   1  -5   7 1100.79   32.50
  -1  -5   7 1134.19   32.50
   1   5   7 1117.19   34.60
  -1   5  -7 1037.30   31.00
   1   6  -7   64.99    5.20
   1  -6   7   56.59    5.90
   1   6   7   82.69   10.60
  -1  -6   7   61.09    6.30
  -1   6  -7   56.79    5.30
   1   7  -7   14.10    4.30
   1  -7   7   11.20    5.10
  -1  -7   7   13.30    5.40
  -1   7  -7   17.00    4.70
  -1   0   8  529.45   18.00
   1   0   8  581.24   24.00
   1   0   8  559.24   18.40
  -1   0   8  557.74   23.10
   1  -1   8   19.90    7.70
  -1   1   8   34.00    8.20
   1  -1   8   16.20    3.90
  -1  -1   8   20.90    3.90
   1   1   8   30.60    8.30
  -1  -1   8   22.40    7.40
   1  -2   8  229.08   10.00
  -1  -2   8  223.58    9.80
   1   2   8  162.48   14.80
   1  -2  -8  226.98    8.50
   1  -3   8   28.60    4.60
  -1   3   8   17.90    7.20
   1   3   8   17.10    7.90
   1  -3  -8   26.50    3.40
  -1  -3   8   30.10    4.60
   1  -4   8  152.88    9.10
  -1   4   8  124.69   11.40
  -1  -4   8  144.19    8.70
   1   4   8  116.39   12.90
   1  -5   8    3.00    4.50
  -1   5   8   -0.90    6.00
   1   5   8    1.10    7.00
  -1   5  -8    3.20    4.30
  -1  -5   8   -1.00    3.90
   1   6  -8   -7.90    4.30
   1  -6   8   -4.40    4.80
  -1   6  -8   -2.20    4.50
  -1  -6   8    0.30    4.60
   1   6   8    4.90    7.10
  -1   0   9    6.40    7.70
  -1   0   9    1.00    3.90
   1   0   9    7.60    8.00
   1  -1   9   29.20    5.00
   1  -1   9   31.40    9.20
  -1   1   9   50.99    9.50
   1   1   9   43.00    9.90
  -1  -1   9   32.90    8.80
  -1  -1   9   24.60    4.70
  -1   2   9   12.20    8.00
   1  -2   9    8.30    8.10
   1  -2   9    4.90    4.10
  -1  -2   9    7.80    4.00
   1   2   9    8.40    8.60
  -1   3   9   20.20    8.20
   1  -3   9   35.70    5.20
   1   3   9   14.50    8.50
  -1  -3   9   35.50    5.30
   1  -4   9    6.50    4.60
  -1   4   9    4.90    7.10
   1   4   9   -4.60    8.00
  -1  -4   9    4.20    4.40
  -1   5   9    1.30    6.70
   1  -5   9    4.20    4.80
   1   5   9   -1.10    7.80
  -1  -5   9   -0.80    4.40
   1  -6   9    1.10    5.10
   1   6  -9   -3.00    4.90
   1   6   9    5.50    8.00
  -1   6  -9    3.40    5.10
  -1  -6   9   -5.20    5.20
   1   0  10   92.69   12.40
  -1   0  10   87.39   12.00
  -1   0  10   57.99    6.20
  -1   1  10  226.18   17.40
   1  -1  10  181.78   17.00
   1  -1  10  175.58   11.00
  -1  -1  10  173.68   17.10
  -1  -1  10  147.69   10.30
   1   1  10  228.68   18.20
   1  -2  10  713.13   23.80
   1  -2  10  743.23   31.00
  -1   2  10  692.23   29.10
  -1  -2  10  748.23   30.50
  -1  -2  10  708.03   23.60
   1   2  10  720.33   30.20
  -1   3  10   19.00    8.70
   1  -3  10   41.60   10.90
   1  -3  10   29.10    5.60
   1   3  10   17.50    9.40
  -1  -3  10   38.00    5.70
   1  -4  10    2.10    4.90
  -1   4  10    2.70    7.90
   1   4  10   -3.50    8.70
  -1  -4  10    1.00    4.70
   1  -5  10   94.89    8.20
   1   5  10   99.99   11.90
  -1  -5  10   97.19    8.40
  -1   0  11   17.60    9.80
   1   0  11   15.60   10.20
   1  -1  11   43.00    6.50
  -1   1  11   66.29   11.70
   1  -1  11   50.09   11.90
  -1  -1  11   37.00    6.20
  -1  -1  11   49.90   11.60
   1   1  11   69.09   12.40
  -1   2  11   28.30    9.80
   1  -2  11    0.60    5.20
   1  -2  11    9.70   10.20
   1   2  11   27.30   11.00
  -1  -2  11    5.50    9.90
  -1  -2  11    4.90    5.20
  -1   3  11    8.90    8.90
   1  -3  11    6.40   10.60
   1  -3  11   17.60    5.90
  -1  -3  11   17.60    5.60
  -1  -3  11    9.60   10.60
   1   3  11    7.20    9.30
   1  -4  11    4.80    5.80
   1  -4  11   -3.20   10.40
  -1  -4  11    3.10    5.50
   1   4  11   -5.40    9.30
   1   0  12  106.39   15.40
  -1   0  12  105.79   14.30
  -1   1  12   21.90   10.50
   1  -1  12    5.30   10.70
  -1  -1  12    1.30    5.30
  -1  -1  12    2.40   10.50
   1   1  12   24.60   11.10
   1  -2  12    4.70   10.90
   1  -2  12    4.30    6.00
  -1  -2  12    3.60    5.70
  -1  -2  12    5.10   10.90
   1   2  12   27.70   11.00
  -2   0   0    0.40    0.30
  -2   0   0    0.10    0.10
   2   0   0    0.10    0.20
   2   0   0    0.20    0.10
   2  -1   0 1660.53   43.20
  -2   1   0 1649.63   43.20
  -2   1   0 1599.34   43.60
  -2  -1   0 1628.64   44.40
   2  -1   0 1651.43   43.10
  -2   2   0 1694.33   45.20
  -2  -2   0 1737.03   45.30
   2  -2   0 1742.53   45.20
   2  -2   0 1706.13   45.00
  -2  -2   0 1724.23   46.00
  -2   2   0 1708.53   45.00
  -2   3   0 3408.76   91.59
   2  -3   0 3534.15   91.69
  -2  -3   0 3518.95   92.19
  -2  -3   0 3604.84   93.19
   2  -3   0 3483.85   91.99
  -2   3   0 3507.85   92.29
  -2  -4   0  750.12   21.20
  -2   4   0  735.73   20.40
   2  -4   0  773.02   21.10
   2  -4   0  768.42   20.50
   2   4   0  737.63   20.00
  -2   4   0  795.02   20.90
  -2  -4   0  779.22   22.60
  -2  -5   0  417.46   13.00
  -2   5   0  424.86   11.80
   2  -5   0  426.36   11.90
  -2   5   0  430.96   12.50
   2  -5   0  412.86   12.80
  -2   6   0    8.30    1.80
   2  -6   0    4.90    2.80
   2  -6   0    5.70    1.70
  -2  -6   0    1.10    2.90
  -2   7   0  913.21   24.60
   2  -7   0  906.71   26.40
  -2  -7   0  904.91   26.60
   2  -8   0    3.00    4.10
  -2  -8   0    3.30    4.30
   2  -9   0  113.09    9.60
  -2  -9   0  113.59   10.00
   2   0  -1   88.49    2.50
  -2   0   1   83.39    2.50
   2   0  -1   85.69    2.50
   2   1  -1  366.96   10.00
  -2  -1  -1  374.36   10.60
   2  -1   1  369.46    9.90
  -2   1   1  370.96    9.80
   2  -1   1  359.46   10.20
  -2  -1   1  366.56   10.00
   2   1   1  363.26   10.60
   2  -1  -1  362.76    9.80
   2  -1  -1  358.66    9.80
  -2   1  -1  361.56    9.90
  -2   1  -1  368.16   10.20
  -2   2   1    2.50    0.70
  -2  -2  -1    0.50    1.40
   2  -2   1    0.90    0.80
   2  -2   1    0.70    1.10
   2   2  -1    1.80    0.90
   2  -2  -1    1.70    1.00
   2   2   1    0.70    1.50
   2  -2  -1    1.10    0.60
  -2   2  -1   -0.10    0.80
  -2   2  -1    1.10    0.90
  -2  -2   1    1.30    1.00
   2  -2  -1    1.30    0.70
  -2   3   1   79.29    2.80
  -2  -3  -1   82.89    4.40
  -2  -3  -1   84.29    3.50
   2  -3   1   78.79    3.70
  -2  -3  -1   82.49    2.40
   2   3  -1   80.79    3.50
   2  -3   1   78.89    3.00
   2   3  -1   80.29    2.60
   2  -3  -1   80.59    3.90
  -2  -3   1   80.09    3.70
   2  -3  -1   77.89    3.10
  -2   3  -1   73.89    3.00
   2  -3  -1   81.19    2.80
  -2   3  -1   76.39    3.40
   2  -4   1   86.19    3.40
  -2   4   1   78.49    3.10
  -2  -4  -1   86.59    5.30
  -2  -4  -1   81.99    2.60
   2  -4   1   85.89    4.50
   2   4  -1   86.19    4.10
   2   4  -1   78.09    2.70
  -2  -4  -1   78.79    4.10
   2  -4  -1   83.79    3.80
  -2   4  -1   79.69    3.30
   2  -4  -1   84.59    3.10
  -2   4  -1   80.69    3.90
  -2  -4   1   86.59    4.50
   2  -4  -1   85.59    4.80
  -2   5   1  411.06   11.70
   2  -5   1  410.06   13.00
  -2  -5  -1  417.26   12.80
   2   5  -1  416.36   11.30
   2  -5  -1  427.16   13.90
   2  -5  -1  418.76   11.70
  -2  -5   1  423.66   13.10
   2  -5  -1  419.36   12.50
  -2   5  -1  416.26   11.80
  -2   6   1    3.40    1.70
  -2  -6  -1    2.50    2.90
   2  -6   1    1.60    2.90
   2   6  -1    3.80    1.20
   2  -6  -1   -0.20    2.60
   2  -6  -1    6.40    1.70
  -2  -6   1    4.10    2.90
  -2   6  -1    4.10    1.80
  -2   7   1   44.40    2.80
  -2  -7  -1   40.10    4.50
   2  -7   1   35.80    4.50
  -2   7  -1   38.90    2.80
  -2  -7   1   39.30    4.60
   2  -7  -1   46.80    4.30
  -2  -8  -1    0.50    4.10
   2  -8   1   -0.20    4.30
  -2  -8   1   -0.90    4.40
   2  -8  -1    1.50    4.00
  -2   0  -2  806.32   23.50
   2   0  -2  801.92   21.00
   2   0   2  773.92   21.60
  -2   0  -2  809.62   21.60
  -2   0   2  787.52   21.00
   2   0   2  757.92   23.30
   2   1  -2   88.49    3.30
  -2  -1  -2   92.49    4.40
  -2   1   2   98.19    3.60
   2  -1   2   93.79    3.70
   2  -1  -2   83.19    3.80
   2  -1  -2   93.69    2.80
  -2   1  -2   97.59    3.70
   2   1   2   89.39    4.70
   2  -1  -2   94.69    3.00
  -2  -2  -2  491.75   14.40
   2  -2   2  479.75   13.80
  -2   2   2  476.65   13.60
   2  -2  -2  490.45   13.60
   2  -2  -2  512.95   13.20
   2   2   2  478.85   14.50
  -2  -2   2  475.85   13.70
  -2   2  -2  504.75   13.40
  -2   2  -2  472.35   13.80
  -2  -3  -2    7.80    0.90
   2  -3   2    2.80    1.70
   2   3  -2    3.00    1.50
  -2  -3  -2    6.50    2.10
   2  -3  -2    4.10    1.70
   2  -3  -2    5.30    1.10
  -2   3  -2    5.80    1.40
   2  -3  -2    5.00    1.00
   2   3   2    4.30    2.40
  -2   3  -2    5.50    1.50
  -2  -3   2    4.30    1.60
  -2  -4  -2  132.29    3.90
   2  -4   2  134.29    5.80
  -2  -4  -2  129.79    5.20
   2   4  -2  127.89    4.30
  -2  -4  -2  132.79    6.50
   2  -4  -2  131.19    4.70
   2  -4  -2  134.59    5.90
  -2   4  -2  129.99    5.40
   2  -4  -2  129.69    4.30
  -2  -4   2  133.79    5.70
  -2   4  -2  125.39    4.70
  -2  -5  -2   89.99    3.00
   2  -5   2   86.29    5.60
   2   5  -2   83.69    3.40
  -2  -5  -2   89.39    5.00
   2  -5  -2   87.79    4.40
  -2   5  -2   82.49    4.10
   2  -5  -2   90.59    3.50
  -2  -5   2   86.39    5.40
   2  -5  -2   93.79    5.80
   2  -6   2   11.20    3.50
   2   6  -2    9.40    1.60
  -2  -6  -2   10.10    1.30
  -2  -6  -2   10.10    2.90
  -2  -6   2   10.80    3.30
  -2   6  -2    7.60    2.10
   2  -6  -2   12.20    1.70
   2  -6  -2    8.50    2.60
   2   7  -2    3.00    1.70
  -2  -7  -2    2.20    3.40
   2  -7   2    1.00    3.80
  -2  -7   2    3.20    3.90
  -2   7  -2    2.60    2.30
   2  -7  -2    0.70    3.00
  -2  -8  -2    6.70    4.20
   2  -8   2   11.60    4.70
  -2  -8   2    7.40    4.70
   2  -8  -2    7.30    4.10
   2   0   3 4424.86  115.49
   2   0   3 4404.46  117.89
   2   0  -3 4451.25  116.79
  -2   0   3 4194.38  116.39
  -2   0  -3 4458.85  115.29
   2  -1   3    5.90    1.70
  -2  -1  -3    3.20    2.50
   2   1  -3    4.40    1.20
  -2   1   3    4.60    1.40
  -2   1   3    1.70    2.60
  -2  -1   3   10.90    1.50
   2  -1  -3    5.90    2.20
   2  -1  -3    5.10    1.00
   2   1   3    1.60    3.00
  -2   1  -3    3.30    1.40
  -2   2   3 1421.56   38.10
   2  -2   3 1339.77   38.20
  -2  -2  -3 1440.86   39.20
   2   2  -3 1400.76   38.00
   2  -2  -3 1440.46   37.50
   2  -2  -3 1390.56   38.40
  -2   2  -3 1406.46   38.30
  -2  -2   3 1432.76   38.10
   2   2   3 1482.65   39.50
  -2   3   3 1720.93   47.00
   2   3  -3 1718.03   46.80
   2  -3   3 1701.73   47.10
  -2  -3  -3 1755.82   47.80
  -2  -3   3 1720.33   46.90
   2   3   3 1767.52   48.00
   2  -3  -3 1770.22   47.10
  -2   3  -3 1821.72   46.40
  -2   3  -3 1704.13   47.00
   2  -3  -3 1800.52   46.10
   2  -4   3 2066.69   57.09
  -2  -4  -3 2160.38   55.69
   2   4  -3 2100.09   55.99
  -2  -4  -3 2172.18   57.99
   2  -4  -3 2105.89   55.89
   2   4   3 2119.59   58.09
  -2   4  -3 2148.69   56.19
  -2  -4   3 2066.49   56.99
   2  -4  -3 2116.99   57.19
   2  -4  -3 2156.28   55.89
  -2  -5  -3  347.87   11.00
   2  -5   3  353.56   12.10
  -2  -5  -3  342.77    9.70
   2   5  -3  344.97   10.20
   2  -5  -3  337.07   10.00
   2  -5  -3  349.07   10.50
   2  -5  -3  364.26   12.10
  -2   5  -3  347.57   10.60
  -2  -5   3  356.36   11.90
  -2  -6  -3  567.64   16.90
   2  -6   3  560.04   18.00
   2   6  -3  565.14   15.70
  -2  -6  -3  573.24   15.50
  -2  -6   3  573.24   17.90
  -2   6  -3  562.44   16.10
   2  -6  -3  543.95   15.70
   2  -6  -3  576.54   16.50
   2   7  -3  677.63   18.40
   2  -7   3  681.73   21.40
  -2  -7  -3  654.33   20.20
   2  -7  -3  677.93   19.70
  -2  -7   3  671.23   21.50
  -2   7  -3  676.33   19.00
  -2  -8  -3  228.98   10.30
   2  -8   3  220.28   11.50
  -2  -8   3  232.08   11.80
  -2   0  -4  139.19    5.70
   2   0   4  136.89    8.80
  -2   0   4  133.59    5.10
   2   0  -4  143.49    4.90
   2   0   4  137.29    6.10
   2  -1   4  370.46   11.70
  -2  -1  -4  372.76   13.90
  -2   1   4  368.16   11.20
   2   1  -4  384.16   11.00
  -2  -1  -4  380.46   11.50
   2  -1  -4  378.56   10.60
  -2  -1   4  368.66   11.10
   2   1   4  347.67   14.60
  -2   1  -4  378.36   11.50
   2   2  -4  267.47    8.40
  -2   2   4  256.47    9.30
   2  -2   4  254.07    8.80
  -2  -2  -4  246.38   10.10
   2   2   4  268.27   11.00
   2  -2  -4  244.88    9.50
   2  -2  -4  270.27    7.80
  -2   2  -4  248.68    8.70
  -2  -2   4  260.07    8.50
  -2  -3  -4  698.63   21.00
   2  -3   4  655.73   19.90
  -2   3   4  675.43   19.80
  -2  -3   4  667.63   19.60
   2   3   4  698.83   21.30
   2  -3  -4  682.63   20.10
   2  -3  -4  692.53   18.70
   2  -4   4   56.79    5.00
  -2  -4  -4   59.29    6.30
  -2  -4  -4   52.39    2.90
   2  -4  -4   50.29    4.80
  -2   4  -4   47.90    3.40
   2   4   4   46.30    6.40
   2  -4  -4   50.69    3.00
   2  -4  -4   55.29    3.10
  -2  -4   4   51.49    4.80
  -2  -5  -4   83.19    3.60
   2  -5   4   88.99    6.40
   2   5  -4   86.09    4.70
   2  -5  -4   87.79    6.20
  -2  -5   4   90.29    6.40
  -2   5  -4   86.59    5.20
   2  -5  -4   89.69    4.00
   2  -5  -4   87.69    4.30
   2   6  -4   16.70    2.60
   2  -6   4   11.70    4.00
  -2  -6  -4   14.50    3.10
  -2  -6   4   16.40    4.00
  -2   6  -4   17.70    3.00
   2  -6  -4   14.70    2.60
   2  -7   4  165.18    9.70
   2   7  -4  145.69    6.10
  -2  -7  -4  147.99    7.80
  -2  -7   4  146.99    9.60
  -2   7  -4  156.18    6.80
   2  -7  -4  160.18    7.10
  -2  -8  -4    6.50    4.20
   2  -8   4    4.80    5.20
  -2  -8   4    4.90    5.20
  -2   0  -5   16.40    2.50
  -2   0   5   18.30    2.30
  -2   0   5   24.90    4.60
   2   0   5   20.50    3.00
   2   0  -5   14.80    1.90
   2   0   5   24.60    5.80
  -2   1   5    1.40    2.10
  -2   1   5    1.70    4.00
  -2  -1  -5    2.50    2.10
  -2  -1  -5    2.30    4.20
   2   1  -5    2.90    1.70
   2  -1   5    3.60    2.30
  -2   1  -5   -0.50    1.90
   2  -1  -5    0.70    1.50
  -2  -1   5    3.30    1.90
   2   1   5   -0.60    4.90
   2  -2   5  200.28    7.90
   2   2  -5  208.58    7.50
  -2   2   5  188.88    9.50
  -2  -2  -5  197.78    7.40
  -2  -2  -5  200.58    9.80
   2  -2  -5  202.58    6.70
   2  -2  -5  210.68    9.50
  -2  -2   5  210.78    7.60
   2   2   5  192.18   11.30
  -2   3   5  203.28    8.70
  -2  -3  -5  211.08    9.90
   2  -3   5  196.98    8.20
   2   3   5  216.88   10.70
  -2  -3   5  210.08    8.00
   2  -3  -5  213.08    6.90
   2  -3  -5  197.38    9.00
   2  -3  -5  213.28    7.20
  -2   4   5    9.00    3.30
   2  -4   5    7.60    2.90
   2  -4  -5   11.20    3.60
   2   4   5    8.00    4.70
  -2  -4   5    6.40    2.80
  -2   4  -5    4.50    2.90
   2   5  -5  119.69    6.20
   2  -5   5  140.69    8.00
  -2  -5  -5  130.09    5.10
   2  -5  -5  152.48    8.40
  -2  -5   5  145.59    7.80
   2  -5  -5  130.89    5.30
   2   5   5  143.29    9.80
  -2   5  -5  138.69    6.80
  -2  -6  -5   16.50    3.30
   2   6  -5   20.30    3.20
   2  -6   5   15.60    4.30
   2  -6  -5   19.80    2.70
  -2  -6   5   20.20    4.40
  -2   6  -5   18.70    3.50
  -2  -7  -5  115.39    7.30
   2   7  -5  118.89    6.20
   2  -7   5  132.09    9.50
  -2  -7   5  125.79    9.20
  -2   7  -5  111.29    6.90
   2  -8   5   15.70    5.90
  -2  -8   5   23.40    6.00
  -2   0   6 2312.37   66.99
   2   0   6 2384.76   63.99
  -2   0   6 2291.17   63.19
   2   0  -6 2332.97   62.79
   2   0   6 2412.26   68.29
  -2   0  -6 2401.96   63.39
  -2   1   6  486.65   19.10
   2  -1   6  475.15   19.50
   2   1  -6  504.25   14.80
   2  -1   6  481.25   15.70
  -2   1   6  497.45   15.30
  -2  -1  -6  517.45   15.20
  -2  -1   6  464.95   15.00
   2  -1  -6  495.65   14.30
   2   1   6  490.65   20.50
  -2  -2  -6  218.68   11.60
  -2   2   6  178.08   11.30
  -2  -2  -6  222.58    8.10
   2  -2   6  216.18    8.90
  -2  -2   6  214.08    8.20
   2  -2  -6  212.78    7.20
   2   2   6  186.98   13.10
  -2   3   6  893.41   27.00
   2  -3   6  871.71   26.10
  -2  -3  -6  896.31   25.20
   2  -3  -6  911.61   24.50
   2  -3  -6  881.31   27.60
   2   3   6  890.91   29.10
  -2  -3   6  863.81   25.60
  -2   4   6  656.03   20.60
   2  -4   6  649.14   20.30
   2  -4  -6  680.43   18.50
   2  -4  -6  633.64   21.20
  -2   4  -6  612.24   19.10
   2   4   6  679.73   23.00
  -2  -4   6  648.74   20.10
   2  -5   6   59.59    5.40
   2  -5  -6   62.99    4.00
   2   5   6   74.89    7.90
  -2  -5   6   52.69    5.10
  -2   5  -6   63.59    4.70
   2   6  -6   13.30    3.50
   2  -6   6   13.90    4.30
  -2   6  -6    9.60    3.90
  -2  -6   6   12.00    4.50
  -2  -7  -6  266.07   11.50
   2   7  -6  250.97    9.80
   2  -7   6  271.57   12.90
  -2  -7   6  273.47   13.00
  -2   7  -6  254.87   10.30
   2   0   7  912.41   31.30
   2   0   7  877.01   26.20
   2   0  -7  867.81   24.90
  -2   0   7  849.02   25.50
  -2   0   7  886.21   30.20
  -2   1   7    9.80    6.00
   2  -1   7    3.40    3.20
   2  -1   7    2.40    6.00
  -2  -1   7   -0.40    2.60
   2  -1  -7    1.10    2.20
   2   1   7    6.80    6.90
   2  -2   7  541.55   17.20
   2   2   7  444.16   21.90
  -2  -2   7  544.85   16.70
   2  -2  -7  552.34   15.50
   2  -3   7  156.18    8.40
  -2   3   7  132.09   10.20
   2   3   7  133.99   12.90
   2  -3  -7  144.19    6.10
  -2  -3   7  140.19    7.70
   2  -3  -7  152.08   10.10
  -2   4   7  571.04   19.60
   2  -4   7  567.74   18.90
  -2  -4   7  573.44   18.60
   2  -4  -7  564.24   20.40
   2   4   7  565.04   22.20
   2  -4  -7  606.74   18.50
  -2   5   7   26.60    5.50
   2  -5   7   30.30    5.10
  -2   5  -7   19.90    4.40
  -2  -5   7   27.60    4.80
   2   5   7   22.10    7.30
   2  -6   7  194.78   10.80
   2   6  -7  174.68    8.80
  -2   6  -7  168.78    9.20
   2   6   7  199.38   13.50
  -2  -6   7  197.08   10.80
   2  -7   7   42.20    6.50
   2   7  -7   48.80    5.50
  -2  -7   7   46.50    6.30
  -2   7  -7   42.50    5.20
  -2   0   8  324.67   17.40
  -2   0   8  316.57   12.20
   2   0   8  339.27   18.20
   2  -1   8   97.49    7.70
  -2   1   8  107.39   12.20
   2  -1   8   95.39   12.80
  -2  -1   8   86.99    6.70
  -2  -1   8   89.29   11.20
   2   1   8  124.49   13.60
   2  -2   8  225.28   10.30
   2  -2   8  215.28   15.20
   2   2   8  166.88   15.70
  -2  -2   8  221.78    9.60
   2  -2  -8  213.28    8.00
  -2   3   8   29.70    7.30
   2  -3   8   44.40    5.30
  -2  -3   8   45.70    4.70
   2  -3  -8   40.20    3.90
   2   3   8   27.10    8.80
   2  -4   8   34.10    5.10
  -2   4   8   39.00    6.80
  -2  -4   8   39.00    5.10
   2   4   8   37.20    8.90
  -2   5   8  100.19    9.80
   2  -5   8  102.79    9.10
   2   5   8   94.19   10.50
  -2  -5   8   98.49    8.10
  -2   5  -8   80.79    6.30
   2  -6   8    0.40    4.70
   2   6  -8    1.90    4.40
  -2  -6   8    4.60    4.90
   2   6   8    7.70    7.50
  -2   6  -8   -5.10    4.60
  -2   0   9   93.29    8.00
   2   0   9  105.59   14.30
  -2   0   9  111.79   13.50
   2  -1   9    8.10    4.40
  -2   1   9   21.30    8.20
   2  -1   9    8.10    8.10
  -2  -1   9   10.20    3.90
   2   1   9   23.70    9.20
  -2  -1   9   11.20    7.80
   2  -2   9   26.10    5.10
  -2   2   9   33.00    8.60
   2  -2   9   34.60    9.50
   2   2   9   38.10   10.10
  -2  -2   9   37.00    5.00
  -2   3   9  133.09   12.90
   2  -3   9  184.08   10.20
   2   3   9  113.09   12.90
  -2  -3   9  186.28    9.60
  -2   4   9   17.50    7.00
   2  -4   9   19.70    5.30
   2   4   9   11.10    9.00
  -2  -4   9   25.30    5.00
  -2   5   9  154.18   12.00
   2  -5   9  153.18   11.00
  -2  -5   9  170.28   10.50
   2   5   9  155.38   15.10
  -2   5  -9  143.29    9.60
   2   6  -9    0.20    4.90
   2  -6   9    1.80    5.40
  -2  -6   9    1.30    5.00
   2   6   9    0.30    8.40
  -2   6  -9    8.60    5.20
  -2   0  10  135.39   15.40
  -2   0  10   97.89    8.90
   2   0  10  127.59   16.20
  -2   1  10  350.46   19.70
   2  -1  10  245.58   12.90
   2  -1  10  275.77   19.50
  -2  -1  10  268.97   19.40
  -2  -1  10  258.67   12.50
   2   1  10  327.97   20.70
   2  -2  10    0.80    9.00
   2  -2  10   -1.60    4.70
  -2   2  10   11.80    8.50
  -2  -2  10    0.70    8.40
  -2  -2  10   -1.80    4.20
   2  -3  10  313.47   20.90
   2  -3  10  289.47   14.00
  -2  -3  10  308.77   13.60
  -2   4  10   34.80    8.40
   2  -4  10   37.90    6.20
  -2  -4  10   49.40    6.50
   2   4  10   27.40   10.40
   2  -5  10   97.59    8.70
  -2   5 -10   93.39    7.30
   2   5  10   73.99   12.00
  -2  -5  10   82.59    7.70
   2   0  11   11.80   10.70
  -2   0  11   14.60    9.70
   2  -1  11    0.50    5.00
  -2   1  11   22.70    9.70
   2  -1  11    5.60    9.80
   2   1  11   17.70   10.10
  -2  -1  11   10.20    9.80
  -2  -1  11   -2.30    4.90
  -2   2  11  141.99   15.80
   2  -2  11  105.19   14.70
   2  -2  11  109.09    9.10
   2   2  11  154.98   18.30
  -2  -2  11  112.69   14.40
  -2  -2  11  115.19   10.10
  -2   3  11   23.70    8.80
   2  -3  11   34.70   12.00
   2  -3  11   27.10    6.30
  -2  -3  11   34.00   11.30
   2   3  11   28.60   10.50
  -2  -3  11   21.00    5.60
   2  -4  11   13.50    6.10
   2  -4  11   22.50   11.70
  -2  -4  11   19.60    5.80
   2   4  11   10.60   10.20
   2   0  12  253.37   23.00
  -2   0  12  247.98   20.90
  -2   1  12  139.49   16.60
   2  -1  12   92.39   14.60
  -2  -1  12   75.49    7.90
  -2  -1  12   83.69   13.80
   2   1  12   99.09   14.10
   2  -2  12  124.99   15.90
   2  -2  12  105.79    9.30
  -2  -2  12  101.09    8.80
  -2  -2  12  136.79   18.70
   2   2  12  176.08   18.90
   3   0   0    0.50    0.70
  -3   0   0    0.30    0.70
   3   0   0    0.50    0.40
  -3   0   0   -0.10    0.40
  -3   1   0   -0.60    0.60
   3  -1   0   -0.90    0.60
  -3  -1   0   -1.00    0.30
  -3  -1   0   -1.70    0.90
   3   1   0   -1.30    0.40
   3  -1   0    2.20    0.90
   3   1   0   -1.90    1.10
  -3   1   0    2.50    0.80
  -3  -2   0   -0.40    1.30
  -3   2   0    0.60    0.80
  -3   2   0    0.30    0.70
   3  -2   0    1.40    0.80
   3  -2   0   -0.50    0.90
  -3  -3   0    1.30    1.30
   3  -3   0    0.00    1.00
  -3   3   0    1.70    1.00
  -3  -3   0    1.30    1.80
  -3   3   0    0.40    1.00
   3  -3   0    1.40    1.30
   3  -4   0   -0.20    1.60
  -3   4   0    1.80    1.30
  -3  -4   0    0.20    1.80
   3  -4   0    1.60    1.20
  -3   4   0    0.40    1.20
  -3  -4   0   -0.40    2.50
  -3   5   0    0.30    1.60
  -3   5   0   -0.90    1.50
   3  -5   0   -0.40    2.20
   3  -5   0    1.60    1.50
  -3  -5   0   -1.20    2.20
   3  -6   0    4.40    2.90
  -3  -6   0    0.00    2.90
  -3   6   0    0.60    1.80
   3  -6   0    5.50    1.80
  -3   7   0    1.30    2.10
   3  -7   0   -1.90    3.20
  -3  -7   0    0.40    3.60
   3  -8   0   -4.20    4.00
  -3  -8   0   -1.70    4.30
   3   0   1    2.90    0.60
  -3   0   1    1.90    0.50
  -3   0  -1    2.10    1.60
   3   0   1    3.80    1.80
  -3   0   1    2.30    0.50
   3   0  -1    2.10    0.50
  -3   0  -1    3.10    0.70
   3  -1   1 1883.91   49.40
   3   1  -1 1901.41   49.50
  -3  -1  -1 1937.51   50.29
  -3   1   1 1787.72   49.40
   3  -1   1 1830.22   49.90
  -3   1  -1 1910.71   49.90
  -3  -1   1 1934.61   50.29
  -3   1  -1 1885.01   49.40
   3   1   1 1919.01   50.29
   3  -1  -1 1883.41   49.40
  -3   2   1 1424.36   37.60
   3   2  -1 1456.25   38.10
   3  -2   1 1481.45   37.80
  -3  -2  -1 1427.66   38.80
   3  -2   1 1428.96   38.20
  -3   2   1 1401.76   37.70
   3   2   1 1420.16   38.90
  -3  -2   1 1445.36   38.10
  -3   2  -1 1441.56   37.80
  -3   2  -1 1382.26   38.10
   3  -2  -1 1450.25   37.60
   3  -2  -1 1459.05   37.70
   3   3  -1   91.79    3.80
  -3   3   1   92.69    3.30
   3   3  -1   90.49    2.80
   3  -3   1   95.09    4.10
  -3  -3  -1   89.69    4.70
  -3   3   1   93.09    3.10
   3  -3   1   94.49    3.40
   3  -3  -1   89.49    3.20
   3  -3  -1   93.59    3.40
  -3  -3   1   94.09    4.00
  -3   3  -1   92.39    3.80
  -3   3  -1   89.29    3.40
   3  -4   1   12.10    2.20
  -3  -4  -1   14.90    3.00
  -3   4   1   12.50    1.50
   3   4  -1   10.70    0.90
   3  -4   1   13.00    1.50
  -3  -4  -1   11.60    2.00
   3  -4  -1   15.40    1.40
  -3   4  -1   10.90    1.60
  -3  -4   1   12.60    2.20
  -3   4  -1   13.50    1.80
   3  -4  -1   10.90    1.70
   3  -5   1 1699.13   44.60
  -3   5   1 1647.84   44.40
   3  -5   1 1663.63   45.50
  -3  -5  -1 1701.53   45.40
   3  -5  -1 1685.13   44.40
  -3   5  -1 1659.83   44.50
   3  -5  -1 1719.53   46.40
  -3  -5   1 1662.93   45.60
   3  -5  -1 1682.33   45.00
   3  -6   1  100.29    6.50
  -3   6   1  110.09    4.60
  -3  -6  -1  107.99    6.30
   3  -6  -1  109.89    4.40
  -3  -6   1  109.29    6.60
   3  -6  -1  107.79    5.90
  -3   6  -1  112.69    4.70
  -3  -7  -1   37.30    4.40
  -3   7   1   41.20    2.90
   3  -7   1   38.60    4.60
  -3   7  -1   36.20    2.90
   3  -7  -1   39.10    4.10
  -3  -7   1   35.50    4.60
  -3  -8  -1   55.99    5.60
   3  -8   1   51.59    5.60
  -3  -8   1   63.89    6.00
   3  -8  -1   57.49    5.20
  -3   0  -2  543.25   17.50
  -3   0  -2  561.34   15.50
   3   0   2  512.85   17.20
   3   0  -2  557.14   14.60
  -3   0   2  545.75   14.60
  -3  -1  -2   45.70    3.60
   3  -1   2   48.00    2.90
  -3   1   2   48.10    2.20
   3   1   2   43.70    3.80
  -3  -1   2   48.20    2.20
  -3   1  -2   48.80    2.90
  -3   1  -2   44.40    2.40
   3  -1  -2   47.00    2.00
   3   2  -2 3874.61  102.49
  -3   2   2 3826.62  102.59
  -3  -2  -2 4003.50  103.49
   3  -2   2 3726.43  102.79
  -3  -2   2 3703.43  102.49
   3  -2  -2 4069.89  102.59
  -3   2  -2 3882.81  102.79
  -3   2  -2 3938.71  102.29
   3   2   2 4104.79  103.69
   3  -2  -2 3970.70  102.79
   3  -3   2  190.98    6.70
  -3  -3  -2  180.78    7.20
  -3   3   2  188.78    5.70
  -3   3  -2  185.58    6.00
  -3   3  -2  185.78    6.40
   3  -3  -2  185.88    5.40
   3  -3  -2  187.38    6.30
  -3  -3   2  183.28    6.40
   3   3   2  178.08    7.60
   3  -3  -2  185.78    5.60
   3  -4   2   22.30    2.70
  -3  -4  -2   25.90    3.40
   3   4  -2   24.20    1.60
  -3  -4  -2   26.00    1.50
  -3   4   2   22.40    1.80
   3  -4  -2   26.30    2.40
  -3   4  -2   22.20    2.40
  -3  -4   2   21.30    2.50
   3  -4  -2   25.60    1.70
   3  -4  -2   28.00    3.40
  -3   4  -2   21.60    2.10
   3   5  -2  179.58    5.40
  -3  -5  -2  174.68    7.10
  -3   5   2  176.38    5.90
   3  -5   2  170.88    7.60
   3  -5  -2  183.48    7.80
   3  -5  -2  180.88    5.80
   3  -5  -2  179.98    6.40
  -3   5  -2  178.28    6.20
  -3  -5   2  184.28    7.50
   3  -6   2  207.88    9.20
  -3  -6  -2  216.48    8.50
   3   6  -2  214.58    6.30
   3  -6  -2  213.78    6.80
  -3   6  -2  206.08    7.20
  -3  -6   2  209.78    9.10
   3  -6  -2  219.38    7.90
   3  -7   2   86.89    7.40
  -3  -7  -2   86.19    6.80
   3  -7  -2   86.99    6.10
  -3   7  -2   86.49    5.00
  -3  -7   2   90.49    7.70
  -3  -8  -2  199.28   10.10
   3  -8   2  208.28   10.90
   3  -8  -2  207.98    9.30
  -3  -8   2  199.48   10.90
   3   0  -3  618.14   16.50
  -3   0  -3  627.14   20.20
  -3   0  -3  603.64   17.40
  -3   0   3  601.84   16.50
   3   0   3  587.84   20.00
  -3   1   3   35.50    4.00
  -3   1   3   48.80    2.50
   3   1  -3   52.59    2.60
  -3  -1  -3   48.80    4.70
  -3  -1   3   51.39    2.70
  -3   1  -3   57.49    3.50
   3  -1  -3   51.59    2.00
   3   1   3   48.70    5.60
  -3   2   3  283.97    8.70
   3  -2   3  290.77    9.40
   3   2  -3  295.47    8.90
  -3  -2  -3  298.07   10.40
  -3   2  -3  302.17    8.80
   3  -2  -3  298.37    8.40
  -3   2  -3  284.17    9.30
   3   2   3  298.87   10.80
  -3  -2   3  294.77    9.00
   3  -2  -3  293.07    8.00
   3  -2  -3  273.27    9.10
  -3  -3  -3  134.09    6.50
   3  -3   3  125.99    5.80
   3   3  -3  126.99    5.20
  -3  -3   3  123.29    5.30
   3  -3  -3  132.69    4.50
   3  -3  -3  130.99    5.30
  -3   3  -3  128.49    5.50
   3   3   3  134.19    7.00
   3  -3  -3  130.79    4.00
  -3   3  -3  133.29    5.10
   3  -4   3  194.58    7.80
  -3  -4  -3  208.58    9.60
  -3  -4  -3  190.38    5.80
   3  -4  -3  201.08    6.20
  -3  -4   3  187.38    7.40
  -3   4  -3  191.68    6.80
   3   4   3  187.28    9.00
   3  -4  -3  195.98    6.00
   3  -4  -3  197.28    7.40
  -3  -5  -3   19.80    2.80
   3  -5   3   20.70    3.50
  -3  -5  -3   21.50    1.50
   3   5  -3   21.00    2.10
   3  -5  -3   20.50    2.20
  -3  -5   3   20.10    3.20
  -3   5  -3   19.10    2.60
   3  -5  -3   23.60    2.00
   3  -5  -3   22.30    3.50
   3   6  -3   64.89    3.50
   3  -6   3   72.59    6.70
  -3  -6  -3   73.09    5.60
  -3   6  -3   67.79    4.70
   3  -6  -3   66.99    4.50
  -3  -6   3   55.99    4.80
  -3  -7  -3   31.50    4.20
   3  -7   3   31.60    4.90
  -3   7  -3   27.80    3.20
  -3  -7   3   28.80    4.70
   3  -7  -3   28.10    3.50
  -3  -8  -3   12.70    4.40
   3  -8   3   14.20    5.20
  -3  -8   3   18.70    5.40
  -3   0   4 1369.96   38.10
  -3   0  -4 1428.56   38.90
   3   0  -4 1475.55   38.00
   3   0   4 1428.56   42.40
   3  -1   4 1285.77   38.70
  -3  -1  -4 1329.17   38.30
   3   1  -4 1324.47   35.10
   3  -1   4 1287.17   35.90
  -3   1   4 1283.87   35.10
  -3  -1  -4 1332.67   35.70
   3   1   4 1256.97   38.90
  -3   1  -4 1312.17   35.80
   3  -1  -4 1307.47   34.60
  -3  -1   4 1339.27   35.20
  -3   2   4  948.11   26.60
   3  -2   4  968.50   26.80
  -3  -2  -4  928.61   28.10
   3   2  -4  941.51   26.10
   3  -2  -4  962.20   25.30
   3  -2  -4  951.20   25.60
   3  -2  -4  932.51   27.20
   3   2   4  995.90   29.00
  -3   2  -4  933.41   26.60
  -3  -2   4  944.31   26.20
  -3  -3  -4  160.88    7.90
   3  -3   4  161.48    6.80
  -3   3   4  150.68    6.10
  -3  -3   4  161.28    6.40
  -3   3  -4  149.99    6.20
   3   3   4  157.78    8.60
   3  -3  -4  162.28    5.10
   3  -3  -4  149.29    6.70
   3  -3  -4  157.08    5.40
   3  -4   4  146.99    7.40
  -3   4  -4  155.38    6.40
   3  -4  -4  154.28    5.00
  -3  -4   4  153.48    6.80
   3  -4  -4  156.28    7.00
   3   4   4  158.78    9.20
   3  -4  -4  161.18    5.50
  -3  -5  -4  873.81   23.90
   3  -5   4  891.11   26.10
   3   5  -4  875.81   24.40
  -3   5  -4  896.21   24.70
   3  -5  -4  897.01   24.10
   3   5   4  887.31   27.60
   3  -5  -4  913.11   26.10
  -3  -5   4  880.81   25.80
  -3  -6  -4   11.40    3.20
   3   6  -4   14.90    2.50
   3  -6   4   16.70    4.20
  -3  -6   4   12.50    3.90
  -3   6  -4   12.80    3.00
   3  -6  -4   14.20    2.40
   3   7  -4    1.30    3.60
  -3  -7  -4    1.40    3.50
   3  -7   4    3.20    4.40
  -3   7  -4    1.30    3.10
  -3  -7   4    0.20    4.20
   3  -8   4   30.50    5.80
  -3  -8  -4   23.20    4.70
  -3  -8   4   35.20    6.00
   3   0   5  845.42   24.00
   3   0   5  832.52   27.70
  -3   0   5  759.32   22.70
  -3   0  -5  863.51   23.60
   3   0  -5  795.22   22.50
   3   1  -5  864.61   23.30
  -3   1   5  840.92   23.60
   3  -1   5  836.02   27.90
  -3  -1  -5  870.41   24.00
  -3   1   5  759.12   26.30
   3  -1   5  845.72   24.40
  -3  -1  -5  888.61   27.60
  -3   1  -5  879.81   24.20
   3  -1  -5  847.72   22.80
   3   1   5  762.22   27.90
  -3  -1   5  835.92   23.40
  -3   2   5    0.60    3.40
   3   2  -5    4.60    2.30
  -3  -2  -5    7.70    3.90
   3  -2   5    3.60    2.60
   3   2   5    1.70    4.90
   3  -2  -5    3.80    1.50
  -3  -2   5    8.10    2.20
   3  -3   5   66.89    5.50
  -3  -3  -5   65.39    7.10
  -3   3   5   65.79    5.10
   3   3   5   66.89    8.30
   3  -3  -5   67.39    3.40
  -3  -3   5   68.79    4.80
   3  -3  -5   64.09    5.70
   3  -4   5  221.98    9.30
  -3   4   5  232.58    9.00
   3  -4  -5  213.98    9.50
   3  -4  -5  232.38    7.20
  -3  -4   5  226.58    9.00
   3   4   5  237.78   11.70
  -3   4  -5  215.68    8.40
   3  -5   5  966.80   29.30
  -3  -5  -5  975.30   27.00
   3   5   5 1020.50   31.30
  -3   5  -5 1008.90   28.00
   3  -5  -5 1009.60   26.90
   3  -5  -5 1023.00   29.60
  -3  -5   5 1008.10   29.10
  -3  -6  -5    6.70    3.20
   3  -6   5   16.50    4.40
   3   6  -5    8.50    2.90
  -3   6  -5   10.90    3.50
   3  -6  -5   13.90    2.40
  -3  -6   5    9.60    4.10
  -3  -7  -5    7.30    3.70
   3   7  -5   11.70    4.50
   3  -7   5   11.50    4.90
  -3   7  -5   10.70    3.60
  -3  -7   5    7.20    4.90
   3  -8   5   -1.40    5.10
  -3  -8   5    0.70    5.40
  -3   0   6  343.17   11.40
   3   0   6  375.46   17.20
   3   0  -6  352.26   10.90
  -3   0   6  355.26   14.90
   3  -1   6  323.47   15.80
   3  -1   6  321.17   11.80
   3   1  -6  326.57   10.50
  -3  -1  -6  333.57   11.20
  -3   1   6  335.67   14.90
  -3   1   6  334.57   11.10
   3  -1  -6  319.27    9.90
  -3  -1   6  324.87   10.70
   3   1   6  303.17   16.30
  -3   2   6  235.48   12.30
  -3  -2  -6  289.07    9.70
   3  -2   6  267.67   10.40
   3   2   6  240.08   14.60
  -3  -2   6  264.57    9.40
   3  -2  -6  274.27    8.30
  -3   3   6  250.37   10.40
   3  -3   6  245.48   10.10
  -3  -3   6  247.08    9.40
   3  -3  -6  246.98    7.80
   3  -3  -6  249.08   11.20
   3   3   6  240.88   13.90
  -3   4   6  282.57   11.00
   3  -4   6  290.77   11.40
  -3   4  -6  273.67   10.30
   3   4   6  280.87   14.20
   3  -4  -6  270.87   11.60
  -3  -4   6  278.97   10.70
   3  -4  -6  287.27    8.80
   3  -5   6   90.69    7.70
  -3   5  -6   86.29    6.60
   3   5   6   86.89   10.60
   3  -5  -6   92.79    4.20
  -3  -5   6   96.59    7.20
   3  -6   6   68.79    6.30
   3   6  -6   70.89    4.70
   3   6   6   84.89   10.40
  -3   6  -6   70.99    5.20
  -3  -6   6   66.69    5.90
  -3  -7  -6   47.10    4.80
   3  -7   6   50.69    6.20
  -3  -7   6   52.39    6.20
  -3   7  -6   52.79    4.90
  -3   0   7   69.49    9.20
  -3   0   7   62.69    5.30
   3   0   7   71.89    9.50
   3   0  -7   64.79    4.50
  -3   1   7   26.20    6.70
   3  -1   7   14.90    3.70
  -3   1   7   17.40    3.40
   3  -1   7   17.10    7.10
   3  -1  -7   16.70    2.50
  -3  -1   7   19.40    3.20
   3   1   7   19.00    7.60
   3  -2   7 1078.89   31.00
   3  -2   7 1104.09   35.90
   3  -2  -7 1092.79   28.90
   3   2   7  911.41   35.80
  -3  -2   7 1080.59   30.20
   3  -3   7  286.17   11.50
  -3   3   7  273.67   12.60
   3  -3  -7  280.47    8.90
   3   3   7  263.27   16.20
  -3  -3   7  285.17   10.70
  -3   4   7  106.29    8.30
   3  -4   7   99.89    7.90
   3  -4  -7  117.69    9.30
   3   4   7  110.69   12.40
  -3  -4   7  111.19    7.40
  -3   4  -7  109.79    7.40
   3  -5   7  212.38   10.80
  -3   5   7  213.58   10.40
   3   5   7  218.68   14.50
  -3  -5   7  216.18   10.30
  -3   5  -7  191.48    9.40
   3   6  -7  130.09    7.90
   3  -6   7  151.48   10.50
  -3   6  -7  147.29    8.60
  -3  -6   7  168.58   10.20
   3   6   7  156.68   13.40
   3  -7   7  158.88   11.40
  -3   7  -7  145.59    9.10
  -3  -7   7  171.78   11.30
   3   0   8  169.78   14.80
  -3   0   8  143.19   12.80
  -3   0   8  146.29    8.00
   3  -1   8    9.00    7.30
  -3   1   8   11.10    6.90
  -3   1   8    7.90    3.50
   3  -1   8    8.10    4.10
   3  -1  -8    5.00    2.60
   3   1   8   12.50    8.00
  -3  -1   8    6.00    3.20
   3  -2   8  537.35   23.30
   3  -2   8  525.65   17.80
   3  -2  -8  517.65   15.30
   3   2   8  437.76   23.40
  -3  -2   8  544.95   17.00
  -3   3   8   96.69   10.50
   3  -3   8  119.19    8.30
   3   3   8   97.59   12.00
  -3  -3   8  111.89    7.50
  -3   4   8   -0.20    5.10
   3  -4   8    0.40    4.00
  -3  -4   8    3.70    3.70
   3   4   8   -1.80    8.00
   3  -5   8   15.30    5.20
  -3   5   8   14.80    5.40
   3   5   8    0.20    8.20
  -3   5  -8   12.10    4.80
  -3  -5   8   10.50    4.60
   3   6  -8   20.40    4.70
   3  -6   8   21.10    5.60
  -3  -6   8   21.10    5.40
  -3   6  -8   22.20    5.10
   3   6   8   26.70    9.00
  -3   0   9  201.48   10.20
   3   0   9  251.27   17.60
  -3   0   9  226.58   15.70
  -3   1   9  196.48   14.90
   3  -1   9  171.58   15.90
   3  -1   9  162.08   10.20
  -3  -1   9  164.08   14.30
   3   1   9  201.88   16.60
  -3  -1   9  151.18    9.00
   3  -2   9   86.49   12.10
   3  -2   9   67.49    6.60
  -3   2   9   69.39    9.70
  -3  -2   9   77.39    7.40
   3   2   9   76.39   12.10
   3  -3   9  304.97   18.80
   3  -3   9  282.57   12.80
  -3   3   9  237.68   14.90
  -3  -3   9  300.67   12.30
  -3   4   9   79.09    8.30
   3  -4   9   63.69    6.50
   3   4   9   56.59   11.30
  -3  -4   9   79.39    6.60
   3  -5   9   53.49    7.10
  -3   5  -9   44.30    5.90
  -3  -5   9   60.09    6.40
   3   5   9   54.39   10.80
   3  -6   9   29.90    6.50
  -3   6  -9   33.30    5.80
  -3  -6   9   38.70    6.30
   3   6   9   31.40   10.00
  -3   0  10  546.55   24.80
   3   0  10  560.44   26.30
  -3   0  10  487.65   18.30
   3  -1  10  180.68   17.60
   3  -1  10  136.69   10.60
  -3   1  10  205.78   16.70
  -3  -1  10  161.08   15.90
  -3  -1  10  147.49    9.90
   3   1  10  205.68   18.40
   3  -2  10   33.50    5.90
   3  -2  10   41.80   11.20
  -3   2  10   42.10    9.30
   3   2  10   47.30   11.60
  -3  -2  10   34.70   10.10
  -3  -2  10   35.00    5.40
  -3   3  10    2.30    7.50
   3  -3  10   16.50   10.10
   3  -3  10   15.10    5.50
   3   3  10    8.80    9.50
  -3  -3  10   20.90    5.10
   3  -4  10  182.68   11.90
   3  -4  10  195.88   18.80
   3   4  10  118.49   16.80
  -3  -4  10  190.68   11.20
   3  -5  10  149.39   11.50
   3   5  10  130.79   14.50
  -3  -5  10  171.98   11.10
  -3   5 -10  171.38   10.80
   3   0  11   18.80   10.90
  -3   0  11   11.20    9.50
  -3   0  11    3.00    4.80
   3  -1  11    6.70   10.00
  -3   1  11   24.00    9.60
  -3  -1  11   11.00    5.00
  -3  -1  11    6.20    9.50
   3   1  11   30.20   10.90
  -3   2  11  114.19   14.90
   3  -2  11   79.09    7.90
   3  -2  11   94.39   14.20
  -3  -2  11   74.59    7.40
  -3  -2  11   89.29   13.60
   3   2  11  132.29   17.60
  -3   3  11   26.70   12.20
   3  -3  11   24.70    6.30
   3  -3  11   34.20   12.10
   3   3  11   40.00   11.30
  -3  -3  11   30.00    5.90
   3  -4  11    2.60   10.60
   3  -4  11    6.10    5.70
   3   4  11   -3.50   10.00
  -3  -4  11   -4.10    5.00
  -3   0  12  162.68   18.70
   3   0  12  168.08   21.40
   3  -1  12   23.70   11.70
  -3   1  12   38.50   10.60
  -3  -1  12   28.10   11.60
  -3  -1  12   14.10    5.90
   3   1  12   42.40   12.20
   3  -2  12   42.00    7.20
   3  -2  12   51.99   13.50
  -3  -2  12   40.40    6.80
  -3  -2  12   58.79   13.40
   3   2  12   74.79   13.30
   4   0   0   49.80    2.40
  -4   0   0   48.70    2.50
   4   0   0   50.09    1.70
  -4   0   0   52.89    1.80
   4   1   0 3713.33  100.79
   4   1   0 3859.81  103.49
  -4  -1   0 3866.71  105.89
   4  -1   0 3769.92  101.39
  -4   1   0 3934.31  100.89
   4  -1   0 3906.11  103.59
  -4  -1   0 4000.00  100.99
  -4   1   0 3757.42  101.49
  -4   2   0 4471.65  117.59
   4  -2   0 4515.05  116.49
   4  -2   0 4399.06  116.29
  -4   2   0 4363.56  116.49
  -4   3   0 3655.53   98.59
   4  -3   0 3709.23   98.89
  -4  -3   0 3861.81   99.19
  -4   3   0 3754.22   99.19
  -4  -3   0 3863.61  100.29
   4  -3   0 3796.92   98.59
  -4   4   0   48.20    2.80
  -4  -4   0   48.00    3.80
   4  -4   0   50.09    2.70
  -4   4   0   46.30    2.80
   4  -4   0   53.59    3.60
   4  -5   0  144.19    6.20
  -4   5   0  143.89    5.20
  -4   5   0  151.58    5.50
  -4  -5   0  150.38    6.60
   4  -5   0  148.39    5.20
  -4   6   0  513.05   14.60
   4  -6   0  523.25   14.60
  -4  -6   0  517.95   16.10
   4  -6   0  505.55   15.80
   4  -7   0 1229.58   34.50
  -4   7   0 1220.68   33.00
  -4  -7   0 1219.18   34.80
  -4   8   0  294.57   10.70
   4  -8   0  284.27   11.70
  -4  -8   0  271.47   12.20
  -4   0   1   32.90    1.40
  -4   0   1   31.70    1.60
   4   0   1   30.10    1.50
   4   0  -1   30.70    1.40
  -4   0  -1   31.50    3.30
   4   0   1   27.20    3.20
  -4   0  -1   30.70    1.60
  -4  -1  -1  118.29    4.80
  -4  -1  -1  122.29    3.60
   4  -1   1  118.29    4.50
   4  -1   1  125.09    3.80
   4  -1   1  122.99    5.90
   4   1  -1  124.79    3.50
   4  -1  -1  126.59    3.70
   4   1   1  123.69    5.00
  -4  -1   1  122.39    4.00
  -4   1  -1  121.59    3.90
  -4   1  -1  128.79    4.60
  -4  -2  -1 1210.78   31.20
   4  -2   1 1199.28   32.10
   4  -2   1 1224.58   31.60
  -4   2   1 1164.78   31.60
  -4   2   1 1235.68   31.40
   4  -2  -1 1211.58   31.60
  -4   2  -1 1150.08   31.60
  -4  -2   1 1206.68   31.90
   4  -2  -1 1210.68   31.50
  -4   2  -1 1169.98   32.00
   4   2   1 1160.08   32.80
   4  -3   1   55.49    2.70
  -4  -3  -1   55.49    4.10
  -4   3   1   58.99    2.30
   4  -3   1   60.39    3.50
  -4   3   1   56.79    2.60
  -4  -3   1   56.49    3.40
  -4   3  -1   58.89    2.80
  -4   3  -1   55.49    3.10
   4  -3  -1   53.99    2.50
   4  -3  -1   57.89    2.70
  -4  -4  -1   38.40    3.70
  -4   4   1   38.90    2.40
   4  -4   1   40.70    2.70
  -4   4   1   34.80    2.60
   4  -4   1   37.40    3.60
   4  -4  -1   41.90    3.00
  -4   4  -1   38.60    2.80
  -4   4  -1   38.90    3.00
   4  -4  -1   40.00    2.50
  -4  -4   1   40.40    3.80
  -4  -5  -1  239.88    8.70
  -4   5   1  239.38    7.40
   4  -5   1  242.68    7.60
   4  -5   1  240.18    8.80
  -4  -5   1  239.58    8.80
   4  -5  -1  239.48    9.30
   4  -5  -1  239.58    8.10
  -4   5  -1  235.48    7.60
   4  -5  -1  233.08    7.30
  -4   5  -1  257.07    8.70
   4  -6   1   49.20    4.30
  -4   6   1   46.70    3.60
  -4  -6  -1   45.10    4.10
   4  -6  -1   52.79    3.40
   4  -6  -1   48.90    4.70
  -4   6  -1   49.90    3.10
  -4  -6   1   64.49    5.80
   4  -7   1   22.70    4.10
  -4  -7  -1   30.90    4.30
  -4   7   1   30.30    2.80
   4  -7  -1   27.40    3.80
  -4   7  -1   24.80    2.80
  -4  -7   1   26.40    4.40
  -4   8   1   57.79    5.40
   4  -8   1   48.70    5.50
  -4  -8  -1   54.19    5.60
  -4  -8   1   49.50    5.70
   4  -8  -1   47.60    5.00
  -4   8  -1   57.99    4.10
   4   0   2  815.32   25.40
  -4   0  -2  859.31   25.60
  -4   0   2  847.82   22.60
   4   0  -2  873.81   22.70
   4   0  -2  872.91   22.60
   4  -1   2  579.94   18.30
  -4   1   2  579.84   15.50
   4   1  -2  564.04   15.70
  -4  -1  -2  565.04   17.20
   4  -1   2  570.44   16.40
  -4   1  -2  586.54   15.70
  -4   1  -2  578.84   16.50
   4  -1  -2  594.54   15.50
  -4  -1   2  566.14   15.70
  -4   2   2  151.08    4.70
   4   2  -2  151.28    5.10
   4  -2   2  151.98    5.70
  -4  -2  -2  150.58    6.20
  -4  -2   2  152.08    5.10
   4  -2  -2  150.58    4.70
   4   2   2  146.09    6.60
   4  -2  -2  151.28    4.70
  -4   2  -2  150.98    5.50
  -4   2  -2  150.48    5.00
   4   3  -2   48.10    3.20
  -4   3   2   48.10    2.60
  -4  -3  -2   50.89    4.20
   4  -3   2   55.29    3.80
  -4  -3   2   50.79    3.40
   4  -3  -2   50.79    2.60
  -4   3  -2   46.70    3.00
   4  -3  -2   50.49    2.20
  -4   3  -2   47.90    3.30
   4  -3  -2   50.69    3.00
   4   3   2   47.80    4.80
   4   4  -2  163.68    5.10
  -4   4   2  162.38    5.50
   4  -4   2  165.48    6.80
  -4   4  -2  162.98    5.80
   4  -4  -2  166.88    5.40
  -4  -4   2  171.58    6.60
   4  -4  -2  168.88    5.40
   4  -4  -2  168.88    6.40
  -4   4  -2  159.88    6.30
  -4   5   2  413.76   11.80
   4  -5   2  413.36   13.30
   4   5  -2  404.26   11.20
  -4  -5  -2  411.56   12.80
  -4   5  -2  408.96   12.10
   4  -5  -2  400.66   11.70
  -4  -5   2  404.66   13.10
   4  -5  -2  425.46   13.40
   4  -5  -2  419.76   12.10
  -4   6   2    1.30    2.00
   4  -6   2   -0.80    3.10
  -4  -6  -2    2.80    2.90
  -4  -6   2   -0.30    3.00
   4  -6  -2    1.10    2.40
  -4   6  -2   -0.80    2.20
  -4  -7  -2    3.70    3.60
   4  -7   2    3.40    3.80
   4  -7  -2    0.20    2.90
  -4   7  -2    2.90    2.70
  -4  -7   2    1.50    3.90
  -4  -8  -2    0.50    4.20
   4  -8   2   -1.70    4.50
  -4  -8   2   -2.10    4.60
  -4   8  -2    3.10    3.40
   4   0  -3 4859.81  127.79
  -4   0  -3 4953.00  129.79
  -4   0  -3 4935.81  126.79
  -4   0   3 4801.02  128.39
   4   0   3 4510.65  129.19
   4   1  -3 2019.90   52.69
  -4   1   3 1953.10   52.29
   4  -1   3 1963.30   53.59
   4  -1   3 1960.70   56.09
  -4  -1  -3 1983.60   55.09
  -4   1  -3 1986.60   53.59
   4  -1  -3 2004.60   52.49
   4  -1  -3 2006.70   52.09
   4   1   3 2066.29   55.79
  -4  -1   3 1993.30   52.69
  -4   2   3    3.60    1.10
  -4  -2  -3    4.80    2.60
   4   2  -3    2.20    1.30
   4  -2   3    4.10    2.00
  -4   2  -3    2.50    1.80
   4   2   3    2.40    3.10
  -4  -2   3    3.70    1.50
   4  -2  -3    0.00    1.70
   4  -2  -3    2.50    1.10
  -4   2  -3    4.70    1.80
  -4  -3  -3   54.49    4.80
   4  -3   3   48.90    4.20
  -4   3  -3   54.49    4.00
  -4  -3   3   51.49    3.70
   4  -3  -3   52.29    2.80
  -4   3  -3   50.99    3.60
   4  -3  -3   52.69    3.40
   4   3   3   53.19    5.60
  -4  -4  -3  952.50   25.00
   4  -4   3  943.01   26.80
   4  -4  -3  967.80   25.10
   4   4   3  923.21   28.10
  -4   4  -3  941.61   25.80
   4  -4  -3  953.30   25.40
  -4  -4   3  917.81   26.40
   4  -4  -3  945.31   26.30
   4   5  -3 1785.12   47.80
   4  -5   3 1793.82   49.50
  -4  -5  -3 1762.52   47.40
  -4  -5   3 1816.72   49.40
   4  -5  -3 1835.92   49.40
   4  -5  -3 1865.01   48.00
  -4   5  -3 1809.12   48.30
   4  -6   3  184.58    8.90
  -4  -6  -3  167.48    7.80
   4   6  -3  167.88    5.60
   4  -6  -3  176.28    6.60
  -4   6  -3  173.38    6.90
  -4  -6   3  170.88    8.60
  -4  -7  -3    3.30    3.60
   4  -7   3    4.90    4.10
   4  -7  -3    2.80    2.90
  -4  -7   3    7.50    4.20
  -4   7  -3    5.90    2.90
  -4  -8  -3    1.10    4.30
   4  -8   3   -0.80    4.80
  -4  -8   3   13.20    5.10
  -4   8  -3    4.50    3.60
  -4   0  -4    2.10    3.80
  -4   0  -4    2.80    2.10
   4   0  -4    2.10    1.20
  -4   0   4    3.30    1.30
   4   0   4    1.20    4.10
  -4   1   4   20.40    3.70
  -4  -1  -4   22.30    4.30
  -4   1   4   21.30    1.80
   4  -1   4   28.30    5.30
   4   1  -4   24.40    2.00
  -4  -1  -4   24.90    2.60
   4  -1  -4   23.40    1.90
   4   1   4   21.30    5.10
  -4  -1   4   20.60    2.00
  -4   1  -4   23.10    2.80
   4   2  -4  548.35   15.80
  -4   2   4  553.44   15.80
  -4  -2  -4  532.35   18.00
   4  -2   4  539.45   16.60
   4  -2  -4  554.54   14.70
   4   2   4  583.04   19.20
   4  -2  -4  550.64   15.30
   4  -2  -4  575.54   16.70
  -4  -2   4  527.15   15.80
  -4   2  -4  544.75   16.50
   4  -3   4    3.90    2.40
  -4  -3  -4    2.80    3.20
  -4   3   4    1.10    1.80
   4  -3  -4    2.00    1.50
  -4  -3   4    3.30    1.90
  -4   3  -4   -0.70    2.30
   4   3   4   -2.00    3.90
   4  -3  -4   -2.00    2.30
   4  -4   4    9.00    2.90
   4  -4  -4    8.80    1.20
  -4  -4   4    9.80    2.70
   4   4   4    8.00    4.60
   4  -4  -4   10.70    2.90
  -4   4  -4    7.70    2.60
   4   5  -4   72.39    4.50
  -4  -5  -4   83.69    3.40
   4  -5   4   85.69    6.70
  -4   5  -4   83.99    5.50
   4  -5  -4   83.79    3.70
   4   5   4   84.69    8.60
  -4  -5   4   82.49    6.00
   4  -5  -4   89.39    5.90
   4  -6   4  102.89    7.80
  -4  -6  -4   99.69    6.40
   4   6  -4   88.99    4.60
  -4   6  -4   86.29    5.80
  -4  -6   4   96.49    7.10
   4  -6  -4   94.39    4.60
  -4  -7  -4   13.20    3.90
   4  -7   4   17.90    4.60
  -4   7  -4   17.00    3.50
  -4  -7   4   18.10    4.90
   4  -8   4   43.40    6.10
  -4  -8  -4   50.89    5.40
  -4  -8   4   53.39    6.70
  -4   8  -4   57.89    5.40
   4   0   5   16.30    5.50
   4   0  -5   13.70    1.80
  -4   0  -5   13.30    2.60
  -4   0   5   12.70    1.90
   4  -1   5   14.50    3.00
  -4  -1  -5   20.70    2.80
  -4   1   5   18.90    4.40
  -4   1   5   20.80    2.30
   4  -1   5   18.90    5.30
  -4  -1  -5   25.10    5.40
  -4  -1   5   26.30    2.40
   4   1   5   19.00    6.10
   4  -1  -5   19.90    1.80
  -4   1  -5   16.70    2.80
  -4   2   5  346.37   12.30
  -4  -2  -5  362.46   14.20
   4  -2   5  358.06   12.30
   4   2   5  356.66   15.80
  -4  -2   5  364.96   11.30
   4  -2  -5  367.76   10.10
   4  -3   5  255.47   10.10
  -4   3   5  256.37    9.10
   4  -3  -5  269.07    7.70
  -4   3  -5  273.97    9.30
   4   3   5  287.57   13.20
  -4  -3   5  265.97    9.50
   4  -3  -5  258.67   10.20
   4  -4   5    2.90    3.20
   4  -4  -5    1.50    1.40
  -4  -4   5    2.60    2.80
   4  -4  -5   -0.50    3.10
   4   4   5    1.40    5.00
  -4   4  -5    0.20    3.00
  -4  -5  -5   23.40    2.20
   4  -5   5   21.50    4.00
   4  -5  -5   30.00    4.30
   4   5   5   27.10    6.40
  -4   5  -5   25.10    3.70
   4  -5  -5   23.70    1.90
  -4  -5   5   26.70    4.10
   4  -6   5   22.00    4.50
   4   6  -5   24.90    3.10
  -4  -6   5   27.50    4.70
  -4   6  -5   24.40    3.80
   4  -7   5  158.08   10.10
  -4  -7  -5  137.39    8.00
  -4  -7   5  141.79   10.00
  -4   7  -5  137.39    7.70
  -4  -8  -5   15.50    4.90
   4  -8   5   20.10    5.80
  -4   8  -5   14.30    6.30
  -4  -8   5   20.40    6.10
   4   0   6  314.57   15.90
  -4   0   6  280.77    9.60
   4   0  -6  277.97    9.10
   4  -1   6   81.99    6.50
  -4   1   6   94.59    8.70
   4  -1   6   91.99   10.50
  -4   1   6   95.59    5.30
   4   1  -6   85.69    4.80
  -4  -1   6   87.39    5.00
   4   1   6   89.39   11.20
   4  -1  -6   87.89    4.10
   4  -2   6  983.60   28.40
  -4   2   6  921.21   29.60
  -4  -2   6  993.00   27.50
   4   2   6  935.41   32.90
   4  -2  -6 1018.00   26.30
  -4   3   6  547.35   17.30
   4  -3   6  554.14   18.00
  -4  -3   6  540.25   17.00
   4  -3  -6  544.55   15.30
   4   3   6  545.35   21.60
   4  -3  -6  591.94   18.60
   4  -4   6   17.70    4.20
  -4   4   6   21.40    3.70
  -4   4  -6   18.30    3.70
   4  -4  -6   16.40    1.90
   4  -4  -6   21.90    4.50
  -4  -4   6   20.30    3.50
   4   4   6   18.30    6.80
   4  -5   6   19.50    4.40
  -4   5  -6   23.60    4.10
   4  -5  -6   21.50    1.80
  -4  -5   6   19.80    4.00
   4   5   6   27.10    7.20
   4  -6   6   63.99    6.40
   4   6  -6   59.39    4.50
   4   6   6   71.09    8.90
  -4  -6   6   60.59    5.70
  -4   6  -6   66.59    5.20
  -4  -7  -6  262.47   11.00
   4  -7   6  290.57   13.60
  -4  -7   6  289.17   13.30
  -4   7  -6  260.47   11.00
   4   0  -7  185.98    7.30
   4   0   7  220.28   15.10
  -4   0   7  191.98    8.10
  -4   0   7  210.58   12.50
  -4   1   7  261.07   10.00
  -4   1   7  288.97   14.30
   4  -1   7  262.87   11.30
   4  -1   7  259.27   15.50
   4   1   7  280.67   16.80
   4  -1  -7  257.47    8.70
  -4  -1   7  258.27    9.70
   4  -2   7   16.80    4.10
   4  -2   7   15.80    6.80
  -4   2   7    3.70    5.50
   4   2   7   10.20    7.80
   4  -2  -7   17.80    2.20
  -4  -2   7   22.00    3.30
   4  -3   7   47.10    5.00
  -4   3   7   42.70    5.50
   4   3   7   34.40    9.00
   4  -3  -7   39.40    3.40
  -4  -3   7   50.69    4.50
  -4   4   7   16.80    4.30
   4  -4   7   13.90    4.20
  -4  -4   7   15.90    3.90
  -4   4  -7   12.50    4.10
   4   4   7   15.60    7.90
   4  -5   7  237.88   11.80
  -4   5  -7  235.68   10.40
  -4  -5   7  266.87   11.50
   4   5   7  263.07   15.90
   4  -6   7    0.40    4.70
   4   6  -7   -1.00    3.80
  -4   6  -7    6.80    4.50
   4   6   7    7.00    7.80
  -4  -6   7    5.90    4.60
   4  -7   7    5.80    5.30
  -4   7  -7   13.40    4.80
  -4  -7   7   14.90    5.60
  -4   0   8  791.32   28.30
  -4   0   8  744.03   23.20
   4   0   8  812.52   30.30
   4  -1   8   33.00    8.70
  -4   1   8   48.60    7.90
  -4   1   8   29.30    4.20
   4  -1   8   35.40    5.00
   4  -1  -8   30.10    3.10
   4   1   8   50.29    9.60
  -4  -1   8   33.00    4.00
   4  -2   8    1.10    3.90
   4  -2   8    5.20    7.50
  -4   2   8   -5.90    5.60
   4   2   8    2.70    8.30
   4  -2  -8    3.30    2.30
  -4  -2   8    5.60    3.20
   4  -3   8  271.37   11.80
  -4   3   8  251.57   12.80
   4   3   8  207.38   17.10
  -4  -3   8  285.37   10.80
  -4   4   8  259.77   11.70
   4  -4   8  265.87   12.30
   4   4   8  237.38   17.80
  -4   4  -8  250.57   11.00
  -4  -4   8  266.67   11.40
  -4   5   8    2.90    4.60
   4  -5   8   -0.80    4.50
  -4  -5   8    1.10    4.10
   4   5   8   -1.40    8.30
  -4   5  -8   -4.10    4.40
   4  -6   8   59.29    7.30
   4   6   8   56.89   10.50
  -4  -6   8   46.20    6.00
  -4   6  -8   44.80    5.80
   4   0   9  395.96   21.30
  -4   0   9  360.56   19.00
  -4   0   9  324.07   13.20
   4  -1   9    0.70    8.10
  -4   1   9   17.00    7.50
   4  -1   9    0.40    4.10
   4   1   9   10.20    8.90
  -4  -1   9    0.30    3.60
  -4  -1   9    3.80    7.00
   4  -2   9   62.79   11.20
   4  -2   9   54.19    6.10
  -4   2   9   45.10    8.30
  -4  -2   9   64.19    5.60
   4   2   9   70.49   12.10
   4  -3   9  171.48   10.60
   4  -3   9  180.28   16.50
  -4   3   9  143.39   11.80
   4   3   9  108.89   13.80
  -4  -3   9  178.28    9.30
  -4   4   9   88.39    9.60
   4  -4   9   91.89    7.80
  -4   4  -9   86.59    6.70
  -4  -4   9   97.69    8.30
   4   4   9   75.29   12.50
   4  -5   9   57.59    6.80
  -4  -5   9   60.89    6.20
  -4   5  -9   63.29    6.20
   4   5   9   63.49   11.70
   4  -6   9    0.60    5.50
  -4  -6   9    1.60    4.80
   4   6   9   -6.30    9.40
  -4   6  -9    2.30    5.40
  -4   0  10   53.39   10.40
  -4   0  10   38.70    5.30
   4   0  10   51.69   11.90
  -4   1  10  211.78   15.80
   4  -1  10  175.08   17.50
  -4  -1  10  172.28   16.20
  -4  -1  10  147.69    9.70
   4   1  10  190.58   18.40
  -4   2  10  185.18   14.90
   4  -2  10  216.48   18.70
   4  -2  10  184.18   11.80
   4   2  10  218.58   19.10
  -4  -2  10  185.08   10.60
  -4   3  10  105.09   12.00
   4  -3  10  121.79   10.60
   4  -3  10  141.99   16.70
  -4  -3  10  121.79    9.20
   4   3  10   89.79   13.50
   4  -4  10   42.10   11.90
   4  -4  10   24.80    6.10
   4   4  10   16.80   11.00
  -4  -4  10   29.90    5.70
   4  -5  10   29.80    6.80
  -4  -5  10   26.50    5.80
  -4   5 -10   39.60    6.30
   4   5  10   28.30   11.50
   4   0  11  166.88   20.40
  -4   0  11  107.29    9.70
  -4   0  11  154.28   16.50
   4  -1  11   21.00   10.80
  -4   1  11   28.20    9.40
  -4  -1  11   13.40    5.10
  -4  -1  11   11.80    9.90
   4   1  11   17.60   10.60
  -4   2  11   20.00    8.80
   4  -2  11    0.10    5.30
   4  -2  11    0.70    9.90
  -4  -2  11   -2.80    9.30
   4   2  11   26.90   11.00
  -4  -2  11    0.80    4.70
   4  -3  11   79.59    8.20
   4  -3  11   78.49   14.20
   4   3  11   91.69   14.00
  -4  -3  11   76.39    7.30
   4  -4  11   71.99    8.50
   4  -4  11   65.99   13.90
  -4  -4  11   72.99    7.70
   4   4  11   35.90   12.20
  -4   0  12  371.96   22.90
   4   0  12  367.56   25.70
   4  -1  12   10.00   11.20
  -4   1  12   26.10    9.90
   4   1  12   24.30   11.70
  -4  -1  12    9.50   10.50
  -4  -1  12    7.50    5.60
   4  -2  12   15.50   11.60
  -4  -2  12   15.20   11.30
  -4  -2  12    7.50    5.60
   4   2  12   39.20   12.30
  -5   0   0   -0.40    0.70
  -5   0   0   -0.50    1.30
   5   0   0    1.00    0.60
   5   0   0    0.20    1.20
  -5  -1   0    0.70    0.50
   5  -1   0    0.60    0.80
   5  -1   0    2.30    1.80
   5   1   0   -0.70    1.30
  -5   1   0    1.20    1.10
  -5   1   0   -0.40    0.80
  -5  -1   0    0.50    1.20
   5   1   0    0.40    0.50
  -5  -2   0    0.10    1.50
  -5   2   0    1.90    1.00
   5   2   0   -0.30    0.50
   5   2   0    1.40    1.90
   5  -2   0   -0.60    1.20
  -5   2   0    0.90    1.00
   5  -2   0    0.20    0.90
  -5   3   0    0.00    1.20
   5  -3   0    2.50    1.40
  -5  -3   0    1.20    1.80
   5  -3   0    0.40    1.10
  -5   3   0    2.90    1.10
  -5  -3   0    0.70    1.50
  -5   4   0    0.70    1.50
  -5  -4   0    1.20    1.80
  -5   4   0   -0.10    1.20
   5  -4   0   -0.20    1.80
   5  -4   0    1.40    1.40
   5  -5   0   -0.30    2.20
   5  -5   0    0.40    1.60
  -5  -5   0    0.50    2.40
  -5   5   0    0.20    1.60
  -5   5   0    0.30    1.80
   5  -6   0   -0.80    2.70
  -5   6   0   -1.40    2.00
  -5  -6   0    1.80    3.00
  -5   7   0    0.50    2.30
  -5  -7   0    1.80    3.70
   5  -7   0    0.50    3.40
  -5   8   0   -0.50    2.80
   5  -8   0   -2.90    4.00
  -5  -8   0   -1.90    4.40
   5   0   1   67.39    2.40
  -5   0   1   69.19    2.30
  -5   0  -1   64.79    4.40
   5   0  -1   64.19    2.60
   5   0   1   65.79    4.40
  -5   0   1   63.79    2.60
   5   0  -1   65.29    2.30
  -5   0  -1   71.19    2.50
   5   1  -1    3.40    0.70
   5  -1   1    0.30    2.50
  -5   1   1    9.00    1.00
   5  -1   1    1.40    0.80
  -5  -1  -1    1.00    0.70
  -5  -1  -1    2.80    1.70
   5   1   1    7.30    2.10
   5   1   1    0.50    0.70
   5  -1  -1    3.50    0.80
  -5   1  -1    1.30    0.90
  -5  -1   1    1.70    1.20
  -5   1  -1    3.80    1.50
   5  -1  -1    2.70    0.80
  -5  -1   1    4.80    0.70
   5   2  -1 3991.60  104.99
  -5  -2  -1 4092.99  106.09
   5  -2   1 4103.29  104.79
  -5   2   1 4065.19  105.79
  -5  -2  -1 3980.50  104.79
   5  -2   1 4058.79  105.39
  -5   2   1 3791.12  104.99
  -5  -2   1 4221.98  110.49
   5  -2  -1 3964.60  104.69
  -5  -2   1 3991.10  106.69
   5  -2  -1 4082.99  104.69
  -5   2  -1 3915.41  104.79
   5   2   1 3853.81  107.09
  -5   2  -1 4029.60  105.39
   5  -3   1  792.72   21.10
  -5   3   1  765.22   21.10
   5  -3   1  772.82   21.80
  -5   3   1  787.12   20.90
  -5  -3  -1  776.52   22.70
   5  -3  -1  789.02   21.10
  -5  -3   1  801.62   22.80
   5  -3  -1  807.02   21.00
  -5   3  -1  791.42   21.20
  -5   3  -1  759.52   21.50
  -5  -3   1  806.82   21.70
   5   3   1  739.03   22.80
  -5   4   1  132.79    4.40
  -5   4   1  126.59    4.70
  -5  -4  -1  127.09    5.60
   5  -4   1  137.59    4.80
   5  -4   1  127.29    5.70
   5  -4  -1  134.99    4.60
  -5   4  -1  127.99    4.90
  -5   4  -1  128.49    5.10
  -5  -4   1  130.19    5.70
   5  -4  -1  137.09    5.00
   5  -5   1  134.79    6.40
  -5  -5  -1  132.39    6.40
   5  -5   1  142.29    5.20
  -5   5   1  129.09    5.10
   5  -5  -1  138.39    5.70
   5  -5  -1  134.89    5.00
  -5  -5   1  138.39    6.50
  -5   5  -1  145.79    5.70
  -5   5  -1  134.29    5.30
  -5   6   1  500.45   14.20
   5  -6   1  471.65   15.50
  -5  -6  -1  494.95   15.60
  -5  -6   1  514.05   15.90
   5  -6  -1  493.95   14.90
  -5   6  -1  483.05   14.20
   5  -7   1  259.17   10.80
  -5   7   1  268.27    8.80
  -5  -7  -1  259.57   10.70
  -5  -7   1  262.17   11.10
  -5   7  -1  266.47    8.90
   5  -7  -1  257.97    9.90
   5  -8   1  282.97   12.20
  -5  -8  -1  283.07   12.20
  -5   8   1  287.47    9.60
   5  -8  -1  289.87   11.30
  -5   8  -1  287.37    9.60
  -5  -8   1  269.77   12.40
   5   0  -2  428.36   11.60
  -5   0  -2  435.46   11.70
  -5   0  -2  420.96   14.70
   5   0   2  406.76   14.50
  -5   0   2  421.96   11.50
   5   1  -2 2316.37   61.09
  -5   1   2 2340.07   61.29
   5  -1   2 2244.88   62.19
   5  -1   2 2226.38   64.29
  -5  -1  -2 2327.07   63.09
  -5   1   2 2345.17   61.39
  -5  -1  -2 2421.76   61.19
  -5   1  -2 2419.66   62.39
  -5  -1   2 2277.67   61.39
  -5   1  -2 2329.27   61.39
   5   1   2 2441.36   63.39
   5  -1  -2 2334.67   61.19
   5   2  -2  463.15   12.90
  -5   2   2  445.16   12.50
  -5  -2  -2  459.05   14.20
   5  -2   2  446.16   13.50
   5  -2   2  455.95   12.60
   5   2   2  440.16   14.50
   5  -2  -2  468.25   12.50
  -5   2  -2  445.36   12.70
  -5  -2   2  459.85   12.90
  -5   2  -2  452.95   13.50
  -5  -3  -2   80.09    5.10
  -5   3   2   79.09    3.40
   5  -3   2   79.59    4.50
   5  -3   2   80.39    3.50
  -5   3  -2   78.29    3.80
  -5  -3   2   94.49    4.20
   5  -3  -2   78.79    3.20
   5   3   2   78.19    5.70
  -5   3  -2   76.79    4.10
   5  -3  -2   80.49    3.50
   5  -3  -2   75.49    2.80
  -5   4   2  154.18    5.40
   5  -4   2  157.68    6.70
   5  -4   2  163.78    5.50
  -5  -4   2  154.78    6.40
   5  -4  -2  159.88    6.10
  -5   4  -2  148.69    5.70
   5  -4  -2  151.48    5.10
  -5   4  -2  152.68    6.20
   5   4   2  154.38    8.30
   5  -4  -2  157.08    5.20
  -5   5   2 1853.81   49.30
   5  -5   2 1853.81   50.59
  -5  -5  -2 1854.01   50.19
   5  -5  -2 1906.11   50.69
  -5  -5   2 1846.52   50.49
   5  -5  -2 1856.11   49.40
  -5   5  -2 1847.62   49.50
  -5  -6  -2   31.90    3.80
   5  -6   2   25.60    4.00
  -5   6   2   25.10    2.70
  -5   6  -2   25.00    2.90
   5  -6  -2   25.00    2.80
  -5  -6   2   23.90    3.80
   5  -7   2    2.10    4.00
  -5  -7  -2    2.00    3.70
  -5   7   2    2.00    2.50
  -5   7  -2    3.40    2.80
   5  -7  -2    1.10    2.90
  -5  -7   2    0.90    3.80
   5  -8   2    6.50    4.60
  -5  -8  -2    3.50    4.40
  -5   8  -2    3.90    3.10
  -5  -8   2    2.80    4.80
  -5   0   3  466.05   12.70
  -5   0  -3  475.85   17.10
   5   0  -3  458.75   12.70
   5   0   3  426.46   16.50
   5   0  -3  461.45   12.60
  -5   0  -3  466.45   14.00
   5   1  -3  100.49    3.80
  -5  -1  -3   98.09    6.10
  -5   1   3  101.09    3.20
  -5   1   3   80.09    4.50
   5  -1   3  107.79    7.90
   5  -1  -3  105.39    3.60
   5   1   3  101.79    7.10
   5  -1  -3  101.79    3.00
  -5  -1   3   99.79    3.80
  -5  -2  -3  171.88    7.70
   5   2  -3  168.68    5.80
   5  -2   3  172.38    6.80
   5  -2  -3  174.48    5.50
   5   2   3  170.38    8.50
  -5   2  -3  170.08    6.80
  -5  -2   3  171.98    6.00
  -5   2  -3  169.78    6.00
  -5  -3  -3   80.59    5.70
   5  -3   3   79.59    5.10
   5  -3  -3   77.09    3.40
  -5   3  -3   75.19    4.70
  -5  -3   3   81.09    4.30
  -5   3  -3   73.39    4.10
   5   3   3   84.39    6.60
   5  -3  -3   79.29    3.80
   5  -4   3  185.28    7.70
   5  -4  -3  178.38    6.70
   5   4   3  176.08    9.50
  -5   4  -3  179.68    6.70
   5  -4  -3  177.58    5.40
  -5  -4   3  179.38    7.20
   5  -4  -3  190.28    6.00
   5   5  -3   43.50    3.10
   5  -5   3   41.60    4.20
   5  -5  -3   49.70    3.20
  -5  -5   3   54.39    5.10
  -5   5  -3   48.20    3.50
   5  -5  -3   56.89    4.70
   5   6  -3  105.59    4.00
  -5  -6  -3  108.99    6.70
   5  -6   3  102.49    7.50
   5  -6  -3  120.49    7.00
   5  -6  -3  108.09    5.00
  -5  -6   3  111.29    7.30
  -5   6  -3  104.49    5.80
  -5  -7  -3    8.80    3.90
   5  -7   3    8.80    4.20
  -5   7  -3    1.00    3.00
  -5  -7   3    8.20    4.40
  -5  -8  -3   30.50    5.10
   5  -8   3   34.00    5.60
  -5  -8   3   41.40    6.00
  -5   8  -3   35.60    4.00
   5   0   4 2137.69   62.59
   5   0  -4 2173.98   57.69
  -5   0  -4 2252.37   59.19
  -5   0  -4 2288.57   63.09
  -5   0   4 2109.89   57.79
   5  -1   4  868.71   28.50
  -5  -1  -4  859.71   27.10
  -5   1   4  775.42   25.30
   5   1  -4  886.61   23.80
  -5   1   4  867.51   23.50
  -5  -1   4  887.01   23.90
   5   1   4  851.71   28.10
   5  -1  -4  886.11   23.60
   5  -1  -4  910.11   23.20
  -5   1  -4  918.01   25.20
  -5   2   4    1.90    1.50
  -5  -2  -4    1.50    3.20
   5   2  -4    1.80    1.50
   5  -2   4    5.00    2.50
   5   2   4   -0.10    4.30
  -5   2  -4   -1.40    2.10
  -5   2  -4    2.80    2.30
  -5  -2   4    2.60    1.80
   5  -2  -4    5.00    1.50
   5  -3   4    1.10    2.50
   5  -3  -4    1.00    2.20
   5   3   4    0.20    4.10
  -5   3  -4   -0.20    2.40
  -5  -3   4    0.00    2.00
   5  -3  -4    2.90    1.70
   5  -4   4  701.83   21.40
   5  -4  -4  739.13   20.80
  -5  -4   4  703.23   20.90
  -5   4  -4  715.43   20.30
   5   4   4  716.23   23.50
  -5  -5  -4 1008.90   27.70
   5  -5   4 1043.40   30.20
  -5  -5   4 1052.49   29.80
  -5   5  -4 1041.00   28.80
   5   5   4 1034.80   32.30
   5  -5  -4 1062.99   29.60
  -5  -6  -4   38.20    4.10
   5  -6   4   41.30    4.80
   5   6  -4   46.20    2.90
  -5   6  -4   43.20    4.00
   5  -6  -4   42.60    3.40
  -5  -6   4   45.40    4.70
   5  -7   4   15.00    4.60
  -5  -7  -4   17.90    4.20
  -5   7  -4   15.30    3.60
  -5  -7   4   18.70    4.80
  -5  -8  -4    6.40    4.50
   5  -8   4   10.60    5.30
  -5   8  -4    7.00    3.70
  -5  -8   4   13.40    5.50
  -5   0   5   73.69    3.80
   5   0  -5   73.09    3.60
  -5   0  -5   74.49    5.30
   5   0   5   73.79    9.10
  -5  -1  -5   78.29    8.10
  -5   1   5   80.09    3.90
  -5   1   5   78.59    6.90
   5   1  -5   76.79    4.00
   5  -1   5   70.49    5.70
  -5  -1  -5   81.59    5.20
   5  -1   5   77.19    8.90
   5   1   5   71.69    9.80
   5  -1  -5   78.29    3.30
  -5  -1   5   80.49    4.10
  -5   2   5 2128.69   57.99
   5  -2   5 2098.49   58.59
   5   2   5 2194.88   62.19
   5  -2  -5 2190.88   56.39
  -5  -2   5 2146.09   57.69
   5  -3   5  125.59    7.00
  -5   3   5  117.59    5.20
  -5  -3   5  123.59    6.10
   5   3   5  118.79   10.10
  -5   3  -5  116.89    6.30
   5  -3  -5  124.29    6.70
   5  -4   5  113.39    7.20
  -5  -4   5  113.69    6.30
   5  -4  -5  100.99    6.30
   5   4   5  111.29   10.10
  -5   4  -5  103.29    6.10
  -5  -5  -5  237.28    7.70
   5  -5   5  242.98   10.70
  -5  -5   5  253.97   10.20
  -5   5  -5  259.37    9.60
   5  -5  -5  255.07   10.10
   5   5   5  246.78   13.60
   5   6  -5  296.17   10.30
   5  -6   5  329.77   13.40
  -5  -6   5  333.67   13.00
  -5   6  -5  341.27   11.50
   5  -7   5   53.29    6.40
  -5  -7  -5   45.40    5.00
  -5  -7   5   50.19    6.00
  -5   7  -5   44.50    4.70
  -5  -8  -5  163.78    9.90
   5  -8   5  185.48   12.10
  -5  -8   5  181.08   12.00
  -5   8  -5  181.88    8.90
  -5   0   6   59.49    4.10
   5   0  -6   61.89    3.80
   5   0   6   76.99    9.30
  -5   1   6  817.52   27.20
   5  -1   6  854.51   29.80
   5  -1   6  843.22   25.30
   5   1  -6  831.32   23.60
  -5   1   6  839.02   23.80
   5   1   6  830.12   30.30
  -5  -1   6  856.61   23.90
   5  -1  -6  883.21   23.10
   5  -2   6  229.28   13.90
  -5   2   6  197.08   10.10
   5  -2   6  237.88    9.80
   5   2   6  197.88   14.40
   5  -2  -6  234.88    6.90
  -5  -2   6  232.58    8.50
  -5   3   6  622.14   18.70
   5  -3   6  630.74   20.10
  -5   3  -6  623.64   18.80
  -5  -3   6  631.64   18.90
   5   3   6  651.13   24.30
   5  -4   6   88.49    7.40
  -5   4   6   84.09    5.40
  -5   4  -6   71.89    5.10
   5   4   6   87.49    9.50
  -5  -4   6   84.39    6.50
   5  -4  -6   93.09    7.20
   5  -5   6  342.27   13.40
  -5   5  -6  324.17   11.90
   5   5   6  331.57   17.20
  -5  -5   6  325.27   12.50
   5   6  -6   23.00    3.60
   5  -6   6   19.60    4.90
  -5   6  -6   21.60    4.40
   5   6   6   29.80    8.10
  -5  -6   6   26.30    4.80
   5  -7   6  226.58   12.40
  -5  -7  -6  215.18   10.30
  -5   7  -6  222.18   10.10
  -5  -7   6  235.18   12.00
  -5   0   7  180.68   11.40
   5   0   7  210.38   14.80
  -5   0   7  165.48    7.40
   5   0  -7  165.18    6.70
  -5   1   7  233.88    9.10
   5  -1   7  231.88   10.60
   5  -1   7  230.48   15.40
  -5   1   7  256.57   13.20
  -5  -1   7  242.98    9.10
   5   1   7  256.87   16.50
   5  -1  -7  232.68    7.90
   5  -2   7  699.23   27.00
   5  -2   7  703.33   22.20
   5  -2  -7  726.83   19.30
  -5  -2   7  695.43   20.70
   5   2   7  645.94   27.60
   5  -3   7  674.43   21.40
  -5   3   7  642.64   20.40
  -5  -3   7  672.43   20.20
   5   3   7  621.44   26.50
   5  -3  -7  679.13   18.00
   5  -4   7    6.00    4.30
  -5   4   7    7.10    3.60
   5   4   7   -1.80    7.60
  -5   4  -7    2.90    4.00
  -5  -4   7    7.80    3.50
   5  -5   7    4.70    4.40
  -5  -5   7   -0.80    3.80
  -5   5  -7   -4.30    4.10
   5   5   7    1.10    7.90
   5  -6   7   26.80    5.70
  -5  -6   7   37.80    5.70
  -5   6  -7   24.80    4.90
   5   6   7   33.10    9.30
   5  -7   7  289.07   14.60
  -5  -7   7  279.77   13.90
  -5   7  -7  274.57   12.00
   5   0   8   90.89   11.40
  -5   0   8   66.79    5.80
  -5   0   8   66.09    8.50
  -5   1   8  421.16   14.60
  -5   1   8  469.95   19.40
   5  -1   8  428.26   15.90
   5  -1   8  442.36   21.60
  -5  -1   8  408.56   14.40
   5  -1  -8  428.06   13.20
   5   1   8  463.75   22.60
   5  -2   8  211.98   16.40
   5  -2   8  218.58   11.00
   5   2   8  199.18   17.10
   5  -2  -8  222.28    7.60
  -5  -2   8  227.78    9.40
   5  -3   8   18.80    4.80
   5  -3   8   19.60    8.40
  -5   3   8   17.00    5.30
   5   3   8    4.40    9.10
  -5  -3   8   16.60    3.80
  -5   4   8   17.30    4.50
   5  -4   8   11.10    4.80
  -5  -4   8   13.60    4.00
  -5   4  -8    8.10    4.60
   5   4   8    6.40    9.20
   5  -5   8  442.76   17.30
   5   5   8  426.86   22.50
  -5   5  -8  422.76   15.20
  -5  -5   8  449.76   16.20
   5  -6   8   17.50    5.80
  -5   6  -8   25.30    5.40
  -5  -6   8   13.10    5.00
   5   6   8   20.70    9.90
   5   0   9  757.72   30.00
  -5   0   9  689.73   27.00
  -5   0   9  642.74   21.40
  -5   1   9  138.89   12.90
  -5   1   9  101.49    7.80
   5  -1   9  110.89   15.10
   5   1   9  136.29   16.10
  -5  -1   9  104.49    7.60
   5  -2   9  267.77   18.70
  -5   2   9  192.18   13.70
   5  -2   9  260.37   12.40
  -5  -2   9  252.17   10.70
   5   2   9  257.67   19.40
  -5   3   9   74.29    8.10
   5  -3   9   91.79   12.60
   5  -3   9   92.29    7.90
  -5  -3   9   90.79    7.60
   5   3   9   65.49   12.50
   5  -4   9  279.37   13.50
   5  -4   9  267.97   19.50
  -5  -4   9  281.87   12.10
  -5   4  -9  269.07   12.00
   5   4   9  207.68   19.80
   5  -5   9   46.70    6.60
  -5   5  -9   37.40    5.90
   5   5   9   45.80   11.90
  -5  -5   9   50.99    6.10
   5  -6   9  174.38   12.50
  -5  -6   9  155.98   11.30
   5   6   9  146.39   18.00
  -5   6  -9  137.89   10.40
   5   0  10  657.73   29.60
  -5   0  10  595.34   25.70
  -5   0  10  560.14   19.80
   5  -1  10    2.50    9.00
   5   1  10    7.80    9.60
  -5  -1  10    0.80    3.90
  -5  -1  10    4.90    8.30
  -5   2  10    9.80    7.40
   5  -2  10    3.80    5.00
   5  -2  10    1.50    9.00
   5   2  10   14.70   10.30
  -5  -2  10    1.80    4.10
   5  -3  10   90.79   13.60
   5  -3  10  103.49    8.60
  -5   3  10   88.39   11.70
   5   3  10   60.69   12.60
  -5  -3  10   92.49    8.90
   5  -4  10  161.18   18.80
   5  -4  10  160.48   11.90
  -5   4 -10  157.48   10.60
   5   4  10  108.69   15.30
  -5  -4  10  159.18   10.30
   5  -5  10   40.10   11.90
   5  -5  10   46.30    7.50
  -5  -5  10   34.00    6.10
   5   5  10   29.40   12.50
  -5   5 -10   56.69    6.60
   5   0  11   60.69   13.10
  -5   0  11   60.89   10.90
  -5   0  11   37.70    6.00
   5  -1  11    8.70    9.90
  -5   1  11   22.90    9.10
  -5  -1  11   10.80    9.60
  -5  -1  11    1.90    4.60
   5   1  11   20.90   11.00
   5  -2  11  128.49   15.80
  -5   2  11  121.79   14.20
  -5  -2  11  114.69   14.20
   5   2  11  147.79   19.20
  -5  -2  11  101.59    9.50
   5  -3  11   15.20   10.90
   5  -3  11   23.60    6.70
   5   3  11   32.00   11.60
  -5  -3  11   19.20    5.50
  -5   0  12   17.10   10.00
   5   0  12   17.50   11.80
  -5   0  12    5.90    5.30
  -5   1  12  233.68   22.50
   5  -1  12  192.08   21.50
   5   1  12  220.58   20.60
  -5  -1  12  171.48   19.00
  -5  -1  12  154.78   11.70
  -6   0   0   10.50    1.90
   6   0   0   19.20    1.30
   6   0   0   13.00    1.80
  -6   0   0   17.50    1.40
  -6   1   0  666.03   20.90
   6   1   0  703.83   19.90
  -6   1   0  714.33   18.90
   6  -1   0  678.43   20.10
   6   1   0  714.63   18.60
   6  -1   0  714.73   18.80
  -6  -1   0  728.33   18.70
  -6  -2   0 2901.81   74.99
   6   2   0 2864.41   76.39
  -6   2   0 2845.72   75.39
  -6   2   0 2792.82   75.09
  -6  -2   0 2947.10   76.39
   6  -2   0 2944.11   75.09
   6   2   0 2866.01   74.69
   6  -2   0 2761.12   75.39
  -6   3   0  278.97    8.40
  -6   3   0  285.67    8.50
   6  -3   0  295.07    8.40
   6  -3   0  285.67    8.90
   6  -4   0  119.29    4.40
  -6   4   0  123.99    4.40
   6  -4   0  108.59    5.00
  -6  -4   0  107.79    5.20
  -6   4   0  107.09    4.40
  -6  -5   0 1257.67   34.70
   6  -5   0 1251.77   34.40
  -6   5   0 1266.47   33.90
  -6   5   0 1248.58   33.70
  -6  -6   0  169.78    8.10
   6  -6   0  176.98    7.60
  -6   6   0  174.28    6.50
   6  -7   0  165.58    8.20
  -6   7   0  165.68    6.60
  -6  -7   0  153.58    8.80
  -6  -8   0   92.49    8.60
  -6   8   0   88.59    5.60
   6  -8   0   81.59    7.60
  -6   0   1  225.58    6.90
  -6   0  -1  223.78    6.50
   6   0  -1  223.78    6.40
  -6   0  -1  231.08    8.70
  -6   0   1  222.78    6.40
   6   0   1  225.68    6.50
   6   0  -1  224.78    6.80
   6   0   1  240.88    8.60
  -6   1   1  308.37    8.60
  -6   1   1  279.17    9.60
   6  -1   1  312.27    8.70
   6   1  -1  314.17    8.40
  -6  -1  -1  320.77   10.10
  -6  -1  -1  308.87    8.50
   6  -1   1  287.57   11.10
   6   1   1  304.97   10.20
  -6  -1   1  316.57    9.50
  -6  -1   1  318.77    8.50
   6   1   1  316.17    8.50
   6  -1  -1  315.37    8.60
  -6   1  -1  309.17    9.80
   6  -1  -1  311.37    8.60
  -6   1  -1  304.77    8.70
  -6  -2  -1  422.26   11.20
   6  -2   1  406.76   12.40
   6  -2   1  434.46   11.70
  -6  -2  -1  407.56   13.10
  -6   2   1  411.66   11.60
   6   2  -1  416.76   11.20
  -6   2   1  416.46   11.50
   6  -2  -1  439.06   11.60
  -6  -2   1  424.76   12.90
  -6   2  -1  408.56   11.70
   6   2   1  414.96   13.30
  -6   2  -1  417.26   12.40
  -6  -2   1  437.76   12.10
  -6  -3  -1  354.86   11.80
   6  -3   1  355.86   10.90
  -6   3   1  347.37   10.10
   6  -3   1  356.66   10.10
  -6   3   1  360.86    9.80
  -6   3  -1  355.46   10.20
  -6   3  -1  341.27   10.60
   6  -3  -1  347.37   10.00
   6   3   1  341.67   12.20
   6  -3  -1  353.76   10.20
  -6  -3   1  360.96   10.70
  -6  -3   1  361.66   11.90
  -6   4   1   26.90    2.10
   6  -4   1   23.40    2.70
  -6   4   1   27.70    2.10
   6  -4   1   30.80    2.20
  -6   4  -1   23.60    2.30
   6  -4  -1   26.60    2.30
  -6  -4   1   25.10    2.70
  -6   4  -1   25.60    2.30
   6  -4  -1   33.50    2.10
  -6  -5  -1   24.40    3.20
   6  -5   1   30.10    3.30
  -6   5   1   27.80    2.60
  -6   5   1   22.00    2.40
  -6   5  -1   21.30    2.40
  -6  -5   1   27.80    3.30
  -6   5  -1   22.40    2.50
   6  -5  -1   27.80    2.70
  -6   6   1   30.00    2.70
   6  -6   1   26.90    3.70
  -6  -6  -1   26.90    3.80
   6  -6  -1   30.10    3.30
  -6  -6   1   29.70    3.90
  -6   6  -1   27.10    2.90
   6  -7   1  194.18    9.30
  -6   7   1  197.78    7.40
  -6  -7  -1  197.38    9.40
   6  -7  -1  184.28    8.40
  -6  -7   1  191.98    9.70
  -6   7  -1  192.08    7.50
   6  -8   1   28.80    4.90
  -6  -8  -1   20.80    5.00
  -6   8   1   27.60    3.40
  -6   8  -1   27.10    3.50
  -6  -8   1   32.70    5.50
  -6   0   2  762.62   20.60
   6   0   2  765.92   23.50
  -6   0   2  777.82   20.50
  -6   0  -2  770.42   20.70
  -6   0   2  751.92   20.80
   6   0  -2  767.52   20.50
  -6   0  -2  788.32   23.90
  -6   1   2   46.10    2.40
   6  -1   2   49.40    2.40
  -6  -1  -2   50.39    4.40
  -6   1   2   48.80    1.70
   6   1  -2   49.50    2.10
   6  -1   2   45.50    5.80
  -6  -1  -2   47.20    2.40
  -6  -1   2   45.70    2.50
  -6   1  -2   51.39    3.90
  -6  -2  -2    2.00    2.20
   6  -2   2    0.20    1.20
  -6   2   2    0.50    1.20
  -6  -2  -2    1.00    1.10
   6  -2   2    1.80    2.00
   6   2  -2    0.70    0.80
   6  -2  -2    1.30    1.10
  -6   2  -2   -0.70    1.40
  -6  -2   2    2.00    1.40
   6   2   2    0.00    2.80
  -6   2  -2   -0.80    1.70
   6  -3   2  554.44   15.30
  -6  -3  -2  556.34   17.20
  -6   3   2  544.35   15.20
   6  -3   2  542.95   16.30
  -6  -3  -2  551.74   14.60
  -6   3  -2  534.65   16.10
   6   3   2  538.65   17.50
  -6   3  -2  543.35   15.30
   6  -3  -2  556.24   15.20
   6  -3  -2  559.34   15.10
  -6  -3   2  544.15   15.80
   6  -4   2  205.78    8.10
   6  -4   2  215.88    6.90
  -6   4   2  215.28    6.80
   6  -4  -2  216.38    7.30
  -6  -4   2  203.98    7.70
  -6   4  -2  197.68    7.60
   6  -4  -2  214.08    6.50
   6  -4  -2  210.68    6.70
  -6   4  -2  211.28    7.10
   6   4   2  207.78    9.90
  -6  -5  -2   71.09    5.20
   6  -5   2   65.89    5.60
  -6   5   2   60.19    4.00
  -6   5  -2   67.99    4.50
  -6  -5   2   70.29    5.30
   6  -5  -2   68.79    3.90
   6  -5  -2   69.49    5.00
  -6   6   2   31.40    2.80
  -6  -6  -2   28.30    3.80
   6  -6   2   30.60    4.10
  -6  -6   2   26.30    3.90
   6  -6  -2   25.50    2.90
  -6   6  -2   26.30    3.00
   6  -6  -2   35.10    4.40
  -6   7   2  170.68    6.80
  -6  -7  -2  173.08    8.90
   6  -7   2  161.78    9.10
  -6  -7   2  175.68    9.40
  -6   7  -2  167.58    7.20
   6  -7  -2  164.68    7.40
  -6  -8  -2    5.50    4.60
   6  -8   2    5.80    4.60
  -6  -8   2    6.90    4.80
  -6   8  -2    5.20    3.30
  -6   0   3 1215.68   31.80
  -6   0  -3 1206.28   33.10
   6   0  -3 1182.88   31.70
  -6   0  -3 1241.18   36.40
  -6   0  -3 1212.48   32.00
   6   0   3 1108.69   35.60
   6   0  -3 1203.88   31.80
  -6   1   3  861.91   26.70
   6  -1   3  984.70   30.60
   6   1  -3  997.70   26.50
  -6   1   3 1012.10   26.00
  -6  -1  -3  969.10   29.20
   6   1  -3  985.60   26.20
   6   1   3 1038.90   30.00
   6  -1  -3 1008.50   26.30
  -6  -1   3  953.50   26.50
  -6   1  -3 1012.40   26.60
   6  -2   3 1220.08   34.40
   6   2  -3 1229.48   33.40
  -6  -2  -3 1264.17   35.60
   6  -2  -3 1240.48   33.10
  -6  -2   3 1198.88   33.50
  -6   2  -3 1248.08   34.50
  -6   2  -3 1242.58   33.30
   6   2   3 1278.47   36.00
   6  -3   3  179.08    7.60
  -6   3   3  182.08    6.10
   6  -3  -3  191.18    6.10
  -6   3  -3  192.38    6.70
   6  -3  -3  184.48    6.00
  -6   3  -3  182.28    7.40
   6   3   3  185.28    9.20
  -6  -3   3  187.88    6.80
  -6   4   3  201.38    6.90
   6  -4   3  207.78    8.60
  -6  -4   3  212.68    7.90
   6   4   3  197.98   10.40
   6  -4  -3  205.58    7.10
  -6   4  -3  211.98    7.40
  -6   5   3  775.32   21.50
   6   5  -3  748.83   20.90
   6  -5   3  786.32   23.20
   6  -5  -3  800.72   22.40
  -6   5  -3  786.32   21.80
  -6  -5   3  761.12   22.80
   6  -5  -3  786.72   21.00
   6   5   3  763.92   25.10
   6  -6   3   46.60    5.00
  -6  -6  -3   45.20    4.40
  -6   6  -3   43.30    3.70
  -6  -6   3   40.10    4.50
   6  -6  -3   38.30    2.90
   6  -7   3    3.20    4.30
  -6  -7  -3   -0.70    3.80
  -6   7  -3   -3.60    3.10
  -6  -7   3    3.90    4.20
  -6  -8  -3   46.70    5.60
   6  -8   3   44.50    6.10
  -6  -8   3   49.20    6.20
  -6   8  -3   53.39    4.50
  -6   0   4  658.03   18.00
   6   0  -4  638.84   17.80
  -6   0  -4  696.33   23.70
   6   0   4  631.94   23.00
  -6   1   4  149.49    7.20
   6   1  -4  163.98    5.60
  -6   1   4  159.28    5.10
   6  -1   4  159.58    7.30
  -6  -1  -4  161.18    8.90
   6  -1   4  172.08   10.90
   6  -1  -4  166.28    5.50
  -6   1  -4  162.98    6.10
   6   1   4  162.18   10.90
  -6  -1   4  160.68    5.60
   6  -1  -4  162.68    4.90
   6   2  -4    1.90    1.70
  -6  -2  -4    3.20    3.30
   6  -2   4    2.20    4.10
   6  -2   4    3.60    2.60
  -6  -2   4    2.00    1.70
   6  -2  -4    1.00    1.50
  -6   2  -4    1.00    2.60
   6   2   4    0.60    4.50
  -6   2  -4    0.90    2.20
   6  -3   4    7.80    3.00
  -6  -3   4    8.90    2.20
   6  -3  -4    4.50    2.30
  -6   3  -4    8.40    2.50
   6   3   4    8.70    4.90
   6  -4   4  138.69    7.50
  -6  -4   4  141.89    6.60
   6  -4  -4  134.49    6.00
   6   4   4  135.19    9.80
  -6   4  -4  139.69    6.50
   6  -5   4  259.87   10.80
  -6  -5  -4  257.07    7.60
  -6  -5   4  254.57   10.10
   6  -5  -4  274.27    9.60
   6   5   4  264.67   13.30
  -6   5  -4  266.77    9.50
   6  -6   4   54.29    5.50
   6   6  -4   46.90    3.70
  -6  -6   4   48.90    4.90
  -6   6  -4   49.70    4.20
   6  -7   4    3.80    4.60
  -6  -7  -4    4.10    4.00
  -6   7  -4    6.40    3.60
  -6  -7   4    4.60    4.30
   6  -8   4    1.80    5.10
  -6  -8  -4    7.00    4.60
  -6  -8   4   10.50    5.50
  -6   8  -4   10.90    3.90
  -6   0   5  642.84   18.10
   6   0   5  672.73   24.30
   6   0  -5  632.64   17.90
   6  -1   5   29.00    3.80
  -6   1   5   31.90    2.80
   6   1  -5   21.60    2.20
  -6   1   5   31.70    4.60
   6  -1   5   29.80    6.40
  -6  -1  -5   28.80    3.60
   6  -1  -5   25.70    2.20
  -6  -1   5   26.80    2.50
   6   1   5   22.00    6.40
  -6   2   5  135.39    5.80
   6  -2   5  143.79    7.50
   6  -2   5  141.09   10.60
   6  -2  -5  141.19    4.20
  -6   2  -5  134.99    6.30
   6   2   5  126.79   10.70
  -6  -2   5  138.59    5.80
   6  -3   5   29.40    3.90
  -6   3   5   28.00    2.80
  -6   3  -5   31.70    3.50
   6   3   5   26.80    6.40
  -6  -3   5   28.30    3.10
   6  -4   5  154.68    8.50
  -6  -4   5  161.58    7.30
   6  -4  -5  142.19    7.10
  -6   4  -5  156.08    7.30
   6   4   5  152.88   11.40
   6  -5   5   64.59    5.70
   6   5   5   82.39   10.50
  -6   5  -5   66.59    4.90
  -6  -5   5   74.29    6.10
   6  -6   5    2.70    4.40
   6   6  -5    4.30    2.70
   6   6   5   10.70    6.90
  -6   6  -5    3.30    3.80
  -6  -6   5    9.90    4.20
  -6  -7  -5   15.00    4.40
   6  -7   5   12.80    5.10
  -6   7  -5   14.10    4.10
  -6  -7   5   10.60    5.00
  -6  -8  -5   -2.60    4.60
   6  -8   5   -9.00    5.20
  -6   8  -5    1.80    4.20
  -6  -8   5   -7.00    5.20
  -6   0   6   61.39    4.10
   6   0  -6   53.39    3.70
   6   0   6   59.29    8.70
  -6   1   6    7.10    4.30
   6  -1   6    2.60    5.80
   6  -1   6    0.20    3.40
  -6   1   6    3.00    1.90
   6   1  -6    2.80    2.00
   6  -1  -6    1.60    1.50
   6   1   6    0.90    6.40
  -6  -1   6    7.80    2.30
   6  -2   6  574.14   23.20
   6  -2   6  596.24   18.80
  -6   2   6  541.35   18.20
  -6  -2   6  598.04   17.30
   6   2   6  552.44   23.50
   6  -2  -6  614.14   15.80
  -6   3   6  480.65   14.40
   6  -3   6  508.25   16.70
  -6  -3   6  475.85   15.20
  -6   3  -6  483.35   15.20
   6   3   6  465.55   20.80
   6  -4   6    4.00    3.90
  -6  -4   6    1.50    3.10
  -6   4  -6   -0.90    3.60
   6   4   6   -3.90    6.70
   6  -5   6  231.58   11.50
  -6  -5   6  247.68   10.70
  -6   5  -6  247.28   10.00
   6   5   6  249.78   16.00
   6  -6   6   37.40    5.80
  -6   6  -6   45.90    5.00
  -6  -6   6   35.40    5.30
   6   6   6   46.60    9.20
  -6  -7  -6  213.18   10.70
   6  -7   6  254.57   13.00
  -6  -7   6  245.28   12.50
  -6   7  -6  222.28   10.50
   6   0   7   42.50    8.80
  -6   0   7   28.10    3.20
   6   0  -7   27.00    2.70
  -6   1   7   92.69    9.20
   6  -1   7   75.59   10.20
  -6   1   7   68.69    5.30
   6   1   7   79.89   10.80
  -6  -1   7   66.39    5.10
   6  -1  -7   59.09    3.90
   6  -2   7  114.29    8.20
   6  -2   7   95.49   11.90
  -6   2   7   73.99    8.20
   6   2   7  100.39   12.00
   6  -2  -7  106.99    4.30
  -6  -2   7  107.39    6.10
   6  -3   7   31.60    7.90
  -6   3   7   26.80    3.90
   6  -3   7   39.20    5.40
  -6   3  -7   24.80    4.30
   6   3   7   23.30    9.20
   6  -3  -7   24.20    1.80
  -6  -3   7   30.80    3.80
   6  -4   7    6.80    4.20
  -6   4   7    5.20    3.10
   6   4   7    2.30    8.40
  -6  -4   7    7.10    3.50
  -6   4  -7    4.70    4.10
   6  -5   7   42.40    5.80
  -6   5  -7   41.60    5.20
  -6  -5   7   45.30    5.20
   6   5   7   53.99   10.30
   6  -6   7   12.10    5.40
   6   6   7   14.40    9.20
  -6  -6   7   13.60    4.80
  -6   6  -7    8.90    4.80
   6  -7   7    2.00    5.70
  -6  -7   7    1.20    5.30
  -6   7  -7    5.40    4.90
  -6   0   8   21.30    6.70
   6   0   8   12.80    8.30
  -6   0   8   11.20    3.20
   6  -1   8   22.50    8.40
  -6   1   8   18.20    3.60
  -6   1   8   29.10    7.00
   6  -1  -8   14.20    2.50
  -6  -1   8   15.50    3.30
   6   1   8   26.80    9.20
   6  -2   8  186.88   10.40
   6  -2   8  196.18   16.10
  -6  -2   8  196.08    8.70
   6   2   8  162.28   16.90
   6  -2  -8  199.18    7.10
   6  -3   8   44.50    5.70
  -6   3   8   44.00    5.40
   6  -3   8   51.59   10.20
   6   3   8   32.50   10.80
  -6   3  -8   40.70    5.10
  -6  -3   8   42.30    4.50
   6  -4   8    4.20    4.70
  -6   4   8    6.30    3.70
  -6  -4   8    4.70    3.70
  -6   4  -8    2.40    4.50
   6   4   8   -2.60    9.30
   6  -5   8   72.69    7.30
   6   5   8   69.49   11.90
  -6   5  -8   56.19    6.00
  -6  -5   8   77.79    6.60
   6  -6   8   41.30    6.80
  -6   6  -8   49.70    6.10
   6   6   8   58.49   11.80
  -6  -6   8   45.90    6.30
  -6   0   9  638.34   25.60
   6   0   9  692.93   29.20
  -6   0   9  599.64   19.90
   6  -1   9   95.09   12.60
  -6   1   9  117.29   12.30
  -6   1   9   83.19    7.40
  -6  -1   9   83.49    7.10
   6   1   9   91.69   12.70
  -6   2   9   87.99   10.70
   6  -2   9  126.69    9.70
   6  -2   9  121.49   15.40
  -6  -2   9  139.59    8.00
   6   2   9  139.59   17.10
  -6   3   9    0.50    5.20
   6  -3   9    3.60    8.80
   6  -3   9    2.20    4.70
   6   3   9  -15.40    9.30
  -6  -3   9   -0.90    3.70
   6  -4   9  154.98   17.10
   6  -4   9  134.69   10.60
  -6  -4   9  146.19    9.40
   6   4   9  113.89   14.70
  -6   4  -9  137.79    9.70
   6  -5   9  131.69   11.00
   6   5   9  117.79   14.90
  -6   5  -9  116.19    9.40
  -6  -5   9  132.69    9.80
   6   0  10   58.79   12.30
  -6   0  10   51.49   10.10
  -6   0  10   40.60    5.30
   6  -1  10   27.20   10.40
  -6   1  10   45.00    9.10
  -6  -1  10   27.50    9.30
  -6  -1  10   23.10    4.70
   6   1  10   35.10   11.40
  -6   2  10  161.68   13.20
   6  -2  10  155.78   11.30
   6  -2  10  159.58   17.10
  -6  -2  10  159.98    9.60
   6   2  10  186.18   19.10
   6  -3  10    7.00   10.10
   6  -3  10   -1.40    5.30
  -6  -3  10    3.20    4.40
   6   3  10   -1.60   10.30
   6  -4  10   32.40   12.00
   6  -4  10   30.40    6.40
   6   4  10   14.50   11.90
  -6   4 -10   33.60    6.20
  -6  -4  10   39.00    5.60
   6  -5  10   35.90   12.30
  -6   5 -10   36.20    6.30
  -6   0  11  174.08   16.90
   6   0  11  187.68   20.60
  -6   0  11  141.29   10.20
  -6   1  11  204.38   16.00
   6  -1  11  158.58   19.20
   6   1  11  185.38   19.70
  -6  -1  11  148.09   16.80
  -6  -1  11  149.59   10.30
   6  -2  11   57.09   13.00
   6   2  11   67.89   13.70
  -6  -2  11   50.99    6.20
  -6  -2  11   56.29   11.80
   6  -3  11   14.90   11.00
   6  -3  11   14.40    6.20
   6   3  11   20.10   11.70
  -6  -3  11   12.60    5.20
   6   0  12   58.39   13.40
  -6   0  12   27.50    5.90
  -6   0  12   55.19   11.70
   6  -1  12   14.90   12.10
   6   1  12   17.80   11.80
  -6  -1  12   13.30   10.40
  -6  -1  12    8.00    5.50
   7   0   0    0.20    1.60
   7   0   0    0.80    0.80
  -7   0   0    0.00    1.70
  -7   0   0   -0.20    0.90
  -7  -1   0   -2.30    1.60
   7  -1   0   -4.30    0.90
  -7   1   0   -4.70    1.10
   7  -1   0   -3.50    2.00
  -7  -1   0   -1.60    0.80
   7   1   0   -3.60    1.80
   7   1   0   -1.60    0.80
  -7   1   0    2.80    3.10
  -7  -2   0    1.10    0.70
  -7   2   0    0.70    1.40
   7   2   0    0.30    2.30
  -7   2   0    0.70    1.20
   7  -2   0    0.80    1.10
  -7  -2   0    1.20    1.80
   7   2   0    0.00    0.70
   7  -2   0    0.90    2.60
  -7   3   0    1.80    1.30
  -7   3   0    0.10    1.50
   7  -3   0    0.30    1.70
   7  -3   0   -1.80    1.20
  -7  -3   0    0.40    2.30
   7  -4   0    0.10    1.50
  -7  -4   0    0.90    2.20
   7  -4   0    0.50    2.00
  -7   4   0    1.60    1.70
  -7   4   0    1.70    1.30
   7  -5   0    0.10    2.40
  -7   5   0   -1.00    1.50
  -7   5   0   -0.70    2.00
  -7  -5   0    0.00    2.60
   7  -6   0    2.70    2.90
  -7   6   0    2.60    2.30
  -7  -6   0   -2.40    3.00
  -7   7   0   -0.20    2.60
  -7  -7   0   -1.00    3.70
   7  -7   0    0.30    3.50
  -7  -8   0   -0.60    4.50
  -7   8   0    3.20    3.00
   7  -8   0   -0.40    4.10
   7   0  -1 3020.50   77.99
  -7   0   1 2913.71   80.09
  -7   0  -1 3012.90   80.39
   7   0  -1 2872.91   79.09
   7   0   1 2989.50   77.99
  -7   0  -1 2929.11   77.99
   7   0   1 3021.50   79.89
  -7   0   1 3091.29   78.59
  -7  -1  -1 2048.70   53.89
   7  -1   1 1935.21   56.29
   7  -1   1 2045.40   54.09
   7   1  -1 2090.79   53.79
  -7   1   1 2036.20   53.99
  -7  -1  -1 2114.69   55.69
  -7   1  -1 2041.30   54.09
  -7   1  -1 2106.79   55.19
  -7   1  -1 1968.40   57.69
  -7  -1   1 2137.79   53.89
   7  -1  -1 2079.69   54.19
   7   1   1 2088.49   53.89
   7  -1  -1 2042.00   53.99
  -7  -1   1 2038.10   54.89
   7   1   1 2071.09   55.59
  -7   2   1 1005.40   26.90
   7  -2   1  968.50   27.60
  -7   2   1 1007.80   26.80
  -7  -2  -1 1022.10   28.50
   7  -2   1 1003.60   29.50
   7  -2   1 1028.60   26.80
   7   2  -1  994.50   26.40
  -7  -2  -1 1037.90   26.40
  -7  -2   1 1021.40   28.20
   7  -2  -1 1009.30   26.80
   7   2   1  989.40   28.50
  -7  -2   1  997.10   27.20
   7  -2  -1  929.11   27.50
  -7   2  -1 1007.60   26.90
  -7   2  -1 1016.40   27.80
  -7   3   1 2110.79   53.79
   7   3  -1 2049.70   53.39
  -7  -3  -1 2049.40   55.89
   7  -3   1 2118.29   54.09
   7  -3   1 2058.89   54.89
  -7   3   1 2064.29   53.99
  -7   3  -1 1967.60   54.59
   7   3   1 1990.90   55.99
  -7   3  -1 2063.69   54.09
   7  -3  -1 2047.10   53.99
   7  -3  -1 1967.00   53.99
  -7  -3   1 2071.39   54.59
   7  -4   1  341.27   11.10
  -7   4   1  345.57    9.60
  -7   4   1  330.67   10.00
   7  -4  -1  332.97   10.20
   7  -4  -1  343.17   10.30
  -7   4  -1  321.67   10.40
  -7   4  -1  325.37   10.10
  -7  -4   1  353.06   11.00
   7  -5   1  371.06   12.30
  -7  -5  -1  373.46   12.30
  -7   5   1  376.96   10.80
  -7   5   1  364.36   11.10
  -7   5  -1  387.86   11.70
   7  -5  -1  385.96   11.50
  -7   5  -1  359.86   11.30
  -7  -5   1  372.76   12.40
  -7   6   1    2.10    2.30
   7  -6   1    1.70    3.10
  -7  -6  -1    0.60    3.20
  -7  -6   1    2.20    3.20
  -7   6  -1   -0.50    2.50
   7  -6  -1    2.20    2.60
   7  -7   1  666.53   20.30
  -7  -7  -1  624.64   20.20
  -7   7   1  650.93   18.50
  -7  -7   1  617.84   20.40
  -7   7  -1  649.74   18.60
   7  -7  -1  641.74   19.30
  -7   8   1   28.00    3.50
   7  -8   1   29.30    5.10
  -7  -8  -1   23.70    5.10
  -7   8  -1   28.30    3.70
  -7  -8   1   26.20    5.40
  -7   0  -2 3194.98   83.19
   7   0  -2 3237.18   83.09
  -7   0   2 3076.69   85.19
  -7   0  -2 3272.47   86.69
  -7   0   2 3174.98   83.09
   7   0   2 3174.38   83.19
   7   0   2 3065.29   85.99
  -7   0   2 3205.48   84.29
  -7  -1  -2   26.90    3.50
   7  -1   2   31.80    2.20
   7  -1   2   36.70    5.00
  -7  -1  -2   26.70    2.20
  -7   1   2   27.90    2.20
   7   1  -2   30.70    1.80
  -7  -1   2   31.70    2.30
  -7   1  -2   34.60    3.10
   7   1   2   34.80    4.30
  -7   1  -2   24.30    2.00
   7  -1  -2   33.00    2.10
  -7  -1   2   31.50    2.70
   7   2  -2  554.34   15.00
   7  -2   2  536.85   16.50
  -7  -2  -2  550.94   15.10
   7  -2   2  554.14   15.40
   7  -2   2  543.35   18.90
  -7   2   2  554.64   15.40
  -7  -2  -2  555.24   17.40
   7  -2  -2  554.24   15.30
  -7  -2   2  580.84   15.80
   7   2   2  564.04   17.70
  -7   2  -2  577.84   16.80
  -7   2  -2  545.15   15.50
  -7  -2   2  585.64   16.80
   7  -3   2  294.37    8.70
   7   3  -2  282.57    8.00
  -7  -3  -2  286.87    8.00
   7  -3   2  293.87   10.00
  -7   3   2  281.77    8.70
  -7  -3   2  290.87    9.30
   7   3   2  280.57   11.30
  -7  -3   2  316.67   11.70
   7  -3  -2  294.87    8.60
  -7   3  -2  279.97    8.90
   7  -3  -2  288.67    8.40
  -7   3  -2  280.07    9.70
   7   4  -2 1167.98   31.40
   7  -4   2 1233.48   33.50
  -7   4   2 1188.68   32.20
  -7  -4   2 1226.98   33.10
   7  -4  -2 1222.08   32.50
   7  -4  -2 1170.08   31.90
  -7   4  -2 1195.68   32.30
   7   4   2 1185.18   35.10
  -7   4  -2 1190.68   33.10
  -7   5   2  465.05   13.80
   7  -5   2  488.05   15.40
  -7   5  -2  466.35   14.00
   7  -5  -2  470.45   13.60
  -7  -5   2  473.85   15.00
   7  -5  -2  483.55   14.60
  -7   6   2  340.07   10.80
   7  -6   2  340.97   12.60
  -7  -6  -2  342.27   12.30
  -7  -6   2  340.17   12.50
   7  -6  -2  350.96   11.00
   7  -6  -2  378.06   13.90
  -7   6  -2  332.47   11.00
   7  -7   2  313.77   12.40
  -7   7   2  297.57   10.20
  -7  -7  -2  312.97   12.20
  -7   7  -2  302.17   10.40
  -7  -7   2  301.17   12.50
   7  -8   2  145.59    9.80
  -7  -8  -2  139.79    9.40
  -7  -8   2  147.29   10.20
  -7   8  -2  152.88    7.40
  -7   0  -3   13.50    4.40
  -7   0  -3   16.20    2.00
   7   0  -3   12.60    1.40
   7   0   3   11.20    4.30
  -7   0   3   12.20    1.30
   7  -1   3 1201.28   37.00
   7   1  -3 1217.48   32.50
  -7   1   3 1245.28   32.20
  -7  -1  -3 1193.78   35.60
  -7  -1  -3 1226.88   32.70
  -7  -1   3 1197.58   32.80
  -7   1  -3 1290.07   34.40
  -7   1  -3 1222.08   32.80
   7   1   3 1219.58   36.20
   7  -1  -3 1207.48   32.60
   7   2  -3   14.90    1.40
  -7   2   3   13.90    1.80
   7  -2   3   13.90    2.80
  -7  -2  -3   17.40    1.80
   7  -2   3   17.00    4.70
  -7  -2  -3   16.30    3.40
   7  -2  -3   17.50    1.70
  -7   2  -3   12.40    2.00
   7   2   3   16.90    4.40
  -7  -2   3   17.80    2.00
  -7   2  -3   12.40    2.80
   7  -3   3  795.62   23.10
  -7   3   3  775.82   21.50
   7   3   3  792.52   24.70
  -7  -3   3  775.12   22.20
  -7   3  -3  786.22   21.80
  -7   3  -3  798.32   23.00
  -7  -4  -3    1.70    1.30
  -7   4   3    1.50    1.90
   7  -4   3    6.30    3.00
   7   4   3    0.60    4.60
  -7   4  -3    2.20    2.50
  -7  -4   3    3.20    2.50
   7  -4  -3    5.10    2.00
   7  -5   3  421.46   14.30
  -7   5   3  415.36   12.40
  -7   5  -3  405.06   12.70
   7  -5  -3  430.46   12.90
  -7  -5   3  414.26   13.70
   7   5   3  394.36   16.30
   7  -6   3    8.50    3.90
  -7   6   3    9.20    2.60
  -7  -6  -3    9.10    3.60
  -7  -6   3   10.30    3.50
   7  -6  -3    4.80    2.10
  -7   6  -3    5.60    3.10
  -7  -7  -3  164.08    9.10
   7  -7   3  160.48    9.70
  -7  -7   3  169.98    9.70
  -7   7  -3  162.48    7.70
   7  -8   3    1.90    4.80
  -7  -8  -3   -0.20    4.40
  -7   8  -3    1.70    3.70
  -7  -8   3    2.20    4.90
   7   0   4 2419.86   72.49
   7   0  -4 2535.75   67.49
  -7   0  -4 2668.73   69.19
   7   0  -4 2534.65   67.59
  -7   0  -4 2523.85   67.79
  -7   0  -4 2786.22   73.79
  -7   0   4 2493.25   67.49
  -7   1   4   35.60    4.00
   7  -1   4   26.70    5.90
  -7   1   4   29.00    2.00
  -7  -1  -4   29.90    4.80
   7   1  -4   29.00    2.80
  -7   1  -4   25.50    2.60
   7   1   4   29.90    6.30
  -7   1  -4   24.10    3.40
   7  -1  -4   26.60    2.10
  -7  -1   4   28.90    2.70
   7  -2   4  500.85   19.60
   7  -2   4  526.95   16.50
   7   2  -4  512.85   15.00
  -7   2  -4  517.55   15.10
   7   2   4  527.65   19.30
  -7  -2   4  527.55   15.10
   7  -3   4  810.32   24.60
  -7   3  -4  847.42   23.40
   7   3   4  843.52   27.10
  -7  -3   4  842.22   23.70
   7  -4   4  977.30   28.80
  -7  -4   4  967.70   27.90
   7  -4  -4  943.71   27.10
   7   4   4 1011.20   31.20
  -7   4  -4 1033.10   27.50
  -7  -5  -4  179.18    5.70
   7  -5   4  171.38    9.20
   7  -5  -4  194.58    7.50
   7   5   4  190.28   12.20
  -7  -5   4  186.48    8.50
  -7   5  -4  177.98    7.90
   7  -6   4  267.47   11.60
   7   6  -4  235.98    7.90
  -7  -6   4  273.37   10.90
  -7   6  -4  252.97    9.70
   7  -7   4  461.75   17.00
  -7  -7  -4  438.86   15.80
  -7   7  -4  447.26   14.70
  -7  -7   4  476.45   16.60
   7  -8   4   90.19    7.80
  -7  -8  -4   94.79    8.80
  -7  -8   4   85.09    7.50
  -7   8  -4   94.29    7.30
  -7   0   5  456.85   13.20
   7   0  -5  451.65   13.00
   7   0   5  468.65   19.60
  -7   1   5  198.18    6.60
  -7   1   5  192.58    9.20
   7  -1   5  210.88   13.10
   7   1  -5  205.98    7.00
   7   1   5  200.08   13.30
  -7   1  -5  210.08    7.70
   7  -1  -5  208.08    6.30
  -7  -1   5  217.88    7.20
   7  -2   5 1171.78   33.80
   7  -2   5 1151.98   37.80
  -7   2   5 1175.78   31.70
   7   2   5 1187.78   37.50
  -7  -2   5 1198.68   32.50
  -7   2  -5 1187.88   32.40
   7  -3   5  409.46   14.50
  -7   3  -5  419.96   13.20
  -7  -3   5  411.96   13.10
   7   3   5  422.76   18.10
   7  -4   5   12.60    3.80
  -7  -4   5   12.50    2.90
   7   4   5   13.80    6.60
  -7   4  -5   14.80    3.50
   7  -4  -5   10.20    3.00
   7  -5   5   39.70    5.10
  -7   5  -5   40.10    4.30
  -7  -5   5   38.60    4.30
   7   5   5   38.20    7.90
   7  -6   5   27.60    5.30
   7   6  -5   24.60    3.00
   7   6   5   33.80    8.20
  -7  -6   5   27.50    4.30
  -7   6  -5   26.50    4.20
  -7  -7  -5  183.18    9.80
   7  -7   5  195.08   11.50
  -7  -7   5  205.58   11.10
  -7   7  -5  179.78    9.20
  -7   0   6 1449.06   40.30
   7   0  -6 1468.15   40.00
   7   0   6 1571.04   47.60
  -7   1   6  132.89    5.50
   7   1  -6  128.29    5.70
   7  -1   6  126.89   12.30
  -7   1   6  146.79    9.00
   7   1   6  120.29   12.30
   7  -1  -6  132.39    4.80
  -7  -1   6  141.19    5.90
   7  -2   6 1356.16   37.90
   7  -2   6 1272.47   42.30
  -7   2   6 1258.17   36.40
  -7   2  -6 1320.17   36.10
   7  -2  -6 1353.06   34.60
  -7  -2   6 1323.57   36.20
   7   2   6 1290.57   42.50
  -7   3   6   12.00    2.10
   7  -3   6   10.00    3.70
   7  -3   6    9.90    6.40
  -7  -3   6   11.60    3.10
  -7   3  -6    8.70    3.50
   7   3   6    7.40    7.40
   7  -4   6  807.82   25.30
  -7   4  -6  810.92   23.70
   7   4   6  810.92   29.40
  -7  -4   6  812.42   24.10
   7  -5   6   67.99    6.20
  -7   5  -6   79.19    5.70
  -7  -5   6   67.49    5.60
   7   5   6   86.69   10.70
   7  -6   6  437.56   17.10
  -7  -6   6  439.56   16.20
  -7   6  -6  443.76   15.10
   7   6   6  450.35   21.20
   7  -7   6   11.90    5.80
  -7   7  -6    9.40    4.70
  -7  -7   6    9.80    5.40
   7   0  -7  784.82   22.70
   7   0   7  871.61   31.00
  -7   0   7  794.92   23.20
   7  -1   7  101.89   12.80
  -7   1   7  136.09    9.90
  -7   1   7   99.39    5.60
  -7  -1   7  101.99    5.70
   7   1   7  122.09   14.00
   7  -1  -7  101.29    4.60
   7  -2   7  301.57   12.20
  -7   2   7  232.68   11.60
   7  -2   7  292.87   17.20
   7   2   7  256.87   18.00
  -7  -2   7  302.87   10.30
   7  -2  -7  297.47    8.40
  -7   2  -7  291.97   10.80
   7  -3   7  219.78   16.00
   7  -3   7  221.88   11.10
  -7   3   7  226.98    8.30
  -7   3  -7  226.38    9.70
   7   3   7  212.38   16.90
  -7  -3   7  217.48    9.10
   7  -4   7  203.78   10.80
   7   4   7  192.18   16.60
  -7   4  -7  172.68    9.40
  -7  -4   7  197.48    9.10
   7  -5   7    4.40    4.60
  -7  -5   7    5.80    3.80
   7   5   7   -2.90    8.80
  -7   5  -7    1.40    4.40
   7  -6   7   -1.30    4.90
   7   6   7    1.90    9.30
  -7  -6   7   -5.60    4.10
  -7   6  -7   -1.30    4.60
   7  -7   7   82.39    8.30
  -7  -7   7   79.79    7.50
  -7   7  -7   74.59    6.60
   7   0   8  257.27   18.10
  -7   0   8  226.28    9.30
  -7   0   8  232.08   14.00
  -7   1   8   24.40    6.60
   7  -1   8   24.60    8.70
  -7   1   8   17.40    3.50
  -7  -1   8   19.30    3.40
   7   1   8   24.20    9.20
   7  -1  -8   16.90    2.50
  -7   2   8   -3.70    4.80
   7  -2   8    7.10    4.50
   7  -2   8   -2.40    7.10
  -7  -2   8    4.60    3.00
   7   2   8   -2.00    9.00
   7  -3   8   72.89   11.10
  -7   3   8   77.79    6.50
   7  -3   8   85.59    7.10
   7   3   8   81.09   13.00
  -7   3  -8   84.29    6.10
  -7  -3   8   84.39    6.70
   7  -4   8  104.09    9.30
   7  -4   8  100.09   12.30
   7   4   8   90.09   13.20
  -7  -4   8  105.49    7.60
  -7   4  -8   84.59    6.60
   7  -5   8  140.19   10.70
   7   5   8  135.29   15.00
  -7  -5   8  142.99    9.60
  -7   5  -8  130.69    9.40
   7  -6   8   15.90    6.10
   7   6   8   21.40   11.20
  -7   6  -8   23.80    5.50
  -7  -6   8   15.50    5.40
   7   0   9   27.00   10.10
  -7   0   9   11.60    3.60
  -7   0   9   22.60    7.70
  -7   1   9  818.42   25.40
   7  -1   9  831.72   33.40
  -7   1   9  904.21   30.10
   7   1   9  888.01   34.90
  -7  -1   9  827.42   25.50
  -7   2   9   30.50    7.00
   7  -2   9   53.29   10.90
  -7  -2   9   38.10    4.60
   7   2   9   47.00   11.70
   7  -3   9  528.35   26.20
   7  -3   9  535.85   19.60
  -7   3  -9  543.15   17.60
   7   3   9  411.66   25.90
  -7  -3   9  544.25   17.60
   7  -4   9   -5.50    4.80
   7  -4   9   -1.70    9.10
  -7   4  -9    4.20    5.10
  -7  -4   9   -0.60    4.00
   7   4   9  -17.10   10.20
   7  -5   9  377.66   16.80
   7  -5   9  380.16   23.50
   7   5   9  314.27   23.30
  -7  -5   9  370.16   14.90
  -7   5  -9  369.26   14.50
  -7   0  10   22.20    4.80
   7   0  10   48.80   11.50
  -7   0  10   35.50    9.20
  -7   1  10    3.10    4.10
   7  -1  10    2.50    9.10
   7   1  10   15.40   10.30
  -7  -1  10    0.00    3.90
  -7  -1  10   -0.20    7.80
   7  -2  10   31.80   10.80
  -7   2  10   32.40    7.90
  -7  -2  10   30.40    5.10
   7   2  10   42.90   12.30
   7  -3  10  200.18   19.40
   7  -3  10  203.68   12.80
   7   3  10  180.58   20.00
  -7  -3  10  205.58   10.70
  -7   3 -10  219.98   11.50
   7  -4  10    9.50   10.70
   7  -4  10    4.20    6.00
  -7   4 -10    7.00    5.60
  -7  -4  10    3.40    4.60
   7   4  10   -7.10   11.40
  -7   0  11  127.69   15.60
  -7   0  11   94.69    9.30
   7   0  11  152.08   19.50
  -7   1  11   33.10    9.20
   7  -1  11   19.60   11.20
   7   1  11   28.00   11.40
  -7  -1  11   14.50    9.80
  -7  -1  11   11.90    4.90
   7  -2  11  137.79   16.60
   7   2  11  164.38   20.70
  -7  -2  11   98.19    9.40
   7  -3  11   27.90    6.70
   7  -3  11   31.50   11.90
  -7  -3  11   30.60    5.90
   7   3  11   47.40   13.10
  -7   3 -11   38.10    6.60
  -7   0  12  132.49   12.00
   7   0  12  177.88   21.30
   8   0   0  234.38    8.20
  -8   0   0  251.67    8.80
  -8   0   0  253.37    7.10
   8   0   0  237.48    7.00
  -8   1   0  261.77    7.70
   8   1   0  261.37    9.00
  -8  -1   0  263.37    8.90
  -8   1   0  231.78   10.50
   8  -1   0  263.67    7.60
   8   1   0  274.07    7.40
  -8  -1   0  273.97    7.40
   8  -1   0  268.67    9.10
  -8   2   0  405.96   12.30
  -8  -2   0  416.46   10.90
  -8  -2   0  416.66   12.90
  -8   2   0  399.86   11.50
   8   2   0  401.96   13.10
   8  -2   0  379.66   13.40
   8  -2   0  416.96   11.40
   8   2   0  402.86   10.90
   8  -3   0  571.34   16.70
   8  -3   0  614.74   16.20
  -8   3   0  579.34   16.20
  -8   3   0  574.84   16.40
  -8   4   0   27.00    2.40
  -8   4   0   36.40    2.80
  -8  -4   0   26.40    2.90
   8  -4   0   33.70    3.00
  -8   5   0  945.81   26.10
  -8  -5   0  947.11   27.10
   8  -5   0  965.50   26.90
  -8   5   0  962.60   26.20
  -8  -6   0  148.89    8.00
  -8   6   0  152.88    6.40
   8  -6   0  146.79    7.40
  -8  -7   0  420.66   14.80
  -8   7   0  417.76   13.00
   8  -7   0  413.96   14.20
  -8  -8   0   14.80    4.90
  -8   8   0   12.40    3.40
   8   0   1 2551.64   67.39
  -8   0   1 2622.84   67.49
   8   0  -1 2572.54   67.39
   8   0  -1 2521.85   67.99
  -8   0  -1 2527.25   67.49
   8   0   1 2556.44   69.39
  -8   0  -1 2671.23   70.09
  -8   0   1 2565.04   68.29
   8   1  -1   53.79    3.80
  -8  -1  -1   60.49    4.50
   8   1  -1   58.59    2.30
   8  -1   1   56.99    2.70
   8  -1   1   55.09    5.50
  -8   1   1   59.19    2.80
  -8   1   1   45.10    4.40
  -8  -1  -1   56.79    2.50
  -8  -1   1   56.09    3.50
  -8   1  -1   67.69    4.20
   8   1   1   58.79    2.40
   8  -1  -1   57.49    2.60
   8  -1  -1   58.29    2.90
  -8  -1   1   60.59    2.40
  -8   1  -1   58.59    2.90
  -8   1  -1   49.90    6.40
   8   1   1   56.39    4.80
   8   2  -1   40.20    1.80
  -8  -2  -1   40.00    2.00
  -8  -2  -1   42.90    4.00
  -8   2   1   39.70    2.80
   8  -2   1   41.40    5.00
   8  -2   1   42.90    2.60
  -8   2   1   38.80    2.60
   8  -2  -1   32.60    3.40
  -8  -2   1   39.50    3.70
   8   2   1   41.20    2.00
  -8   2  -1   40.70    2.90
  -8   2  -1   30.80    3.00
   8   2   1   34.20    4.70
   8  -2  -1   38.10    2.40
   8  -3   1  150.18    6.40
   8  -3   1  159.18    5.30
  -8   3   1  152.18    5.40
   8   3  -1  151.78    4.30
  -8  -3  -1  153.98    4.30
  -8   3   1  148.89    4.90
   8   3   1  151.98    7.90
  -8   3  -1  139.99    5.90
  -8   3  -1  150.28    5.50
  -8  -3   1  149.79    6.00
   8  -3  -1  154.78    5.20
  -8   4   1  899.51   23.60
   8  -4   1  889.21   25.00
  -8   4   1  868.81   23.90
  -8   4  -1  887.51   24.10
  -8   4  -1  858.11   24.50
   8  -4  -1  850.71   24.10
  -8  -4   1  885.61   24.80
  -8   5   1    8.90    1.60
  -8   5   1    8.50    2.30
   8  -5   1   11.60    3.10
  -8  -5  -1    6.90    2.90
  -8  -5   1    7.50    2.90
   8  -5  -1   10.70    2.50
  -8   5  -1    9.80    2.50
  -8   5  -1    7.60    2.40
  -8   6   1  143.59    5.30
  -8   6   1  131.79    6.00
  -8  -6  -1  132.09    7.70
   8  -6   1  140.89    7.60
  -8  -6   1  132.99    7.60
   8  -6  -1  133.89    6.60
  -8   6  -1  139.69    6.30
   8  -7   1   24.70    4.50
  -8  -7  -1   22.00    4.50
  -8   7   1   25.40    3.30
  -8  -7   1   22.80    4.50
   8  -7  -1   23.60    3.70
  -8   7  -1   26.10    3.50
  -8  -8  -1   38.40    5.60
  -8   8   1   39.80    4.00
   8  -8   1   31.00    5.30
  -8   8  -1   35.10    4.00
  -8  -8   1   32.90    5.80
   8   0   2  349.87   13.00
  -8   0   2  335.57    9.60
   8   0   2  333.07    9.60
  -8   0  -2  350.06   13.30
   8   0  -2  337.87    9.50
  -8   0  -2  331.07    9.70
  -8   0   2  324.77    9.90
  -8  -1  -2   66.39    3.10
   8  -1   2   71.39    3.10
  -8  -1  -2   73.89    5.50
   8  -1   2   64.89    6.80
  -8   1   2   59.99    3.50
   8   1  -2   72.09    2.70
  -8   1   2   70.49    3.10
   8  -1  -2   69.79    3.00
  -8   1  -2   77.39    4.90
  -8  -1   2   70.69    3.70
  -8   1  -2   66.59    7.50
  -8   1  -2   74.09    3.50
  -8  -1   2   72.79    3.30
   8   2  -2   97.19    3.20
  -8  -2  -2   91.49    5.70
   8  -2   2   95.19    8.10
   8  -2   2   95.59    3.80
  -8   2   2   94.99    3.40
  -8  -2  -2   98.79    3.50
  -8   2   2   89.49    3.80
  -8  -2   2   96.89    4.20
  -8   2  -2   89.39    4.20
  -8  -2   2   99.59    5.10
   8   2   2   92.29    6.70
  -8   2  -2   91.09    5.50
   8  -2  -2   94.99    3.70
  -8  -3  -2  630.94   16.70
   8   3  -2  628.94   16.70
  -8   3   2  623.74   17.40
   8  -3   2  627.24   18.70
   8  -3  -2  633.84   17.00
  -8   3  -2  640.74   17.60
  -8   3  -2  611.24   18.50
  -8  -3   2  638.64   18.00
   8   3   2  604.94   20.00
   8  -4   2  146.39    7.10
  -8   4   2  143.59    5.50
   8   4  -2  136.29    4.20
  -8  -4   2  141.29    6.40
   8   4   2  141.69    9.00
   8  -4  -2  143.69    5.50
  -8   4  -2  137.79    5.90
  -8   4  -2  154.18    7.00
   8  -5   2   24.50    3.90
  -8   5   2   32.60    2.90
   8  -5  -2   30.20    2.50
   8  -5  -2   36.90    4.10
  -8   5  -2   33.10    3.20
  -8  -5   2   29.60    3.50
  -8   6   2   20.70    2.90
   8  -6   2   18.80    4.00
  -8  -6  -2   17.00    3.80
  -8  -6   2   16.70    3.90
  -8   6  -2   14.80    3.10
   8  -6  -2   16.40    2.70
  -8  -7  -2  284.17   11.80
   8  -7   2  297.67   12.20
  -8   7   2  275.87    9.80
  -8   7  -2  277.77   10.10
  -8  -7   2  287.87   12.20
  -8  -8  -2   10.90    5.00
  -8   8   2   14.10    3.40
   8  -8   2    6.70    4.90
  -8   8  -2   12.50    3.80
  -8  -8   2   15.10    5.20
  -8   0   3  823.32   22.50
  -8   0  -3  862.61   27.20
   8   0   3  796.62   26.40
  -8   0   3  803.92   22.10
   8   0  -3  827.92   22.10
  -8   0  -3  809.02   22.30
  -8  -1  -3  281.27   11.50
  -8  -1  -3  278.67    8.50
   8   1  -3  275.57    8.20
   8  -1   3  267.37   12.70
  -8   1   3  277.47    7.90
  -8   1   3  281.57    8.40
   8  -1  -3  281.87    8.30
  -8   1  -3  294.27   10.40
   8   1   3  283.47   12.20
  -8  -1   3  282.47    8.50
  -8   1  -3  289.07    8.70
  -8  -2  -3 2186.78   62.19
   8   2  -3 2123.59   56.69
   8  -2   3 2175.78   58.49
   8  -2   3 2047.70   61.39
  -8  -2  -3 2154.88   56.79
  -8   2   3 2135.49   56.99
  -8   2  -3 2194.78   57.29
   8   2   3 2186.08   60.29
  -8   2  -3 2140.89   58.79
   8  -2  -3 2228.08   56.99
  -8  -2   3 2154.98   57.39
   8   3  -3   17.80    1.50
  -8   3   3   18.60    2.20
  -8  -3  -3   22.80    1.80
   8  -3   3   20.80    3.30
   8   3   3   17.80    4.80
  -8   3  -3   21.40    2.70
  -8  -3   3   21.20    2.50
  -8   4   3  117.09    5.10
   8   4  -3  110.19    3.90
   8  -4   3  119.79    7.00
  -8  -4  -3  120.59    4.00
  -8  -4   3  116.89    6.00
   8  -4  -3  121.19    4.60
  -8   4  -3  110.19    5.80
   8   4   3  113.99    8.90
  -8   5   3  166.88    6.50
   8  -5   3  164.58    8.70
   8   5  -3  153.48    5.00
  -8   5  -3  170.18    7.20
  -8  -5   3  167.78    7.90
   8   5   3  164.88   11.10
   8  -5  -3  177.98    6.70
  -8   6   3   75.29    5.00
   8  -6   3   69.79    5.90
  -8  -6  -3   60.99    5.00
  -8   6  -3   64.79    4.50
  -8  -6   3   78.39    6.70
  -8  -7  -3    3.00    4.20
   8  -7   3    3.00    4.60
  -8   7  -3   -0.30    3.40
  -8  -7   3    3.70    4.20
   8  -8   3   50.69    6.50
  -8  -8  -3   57.59    6.10
  -8   8  -3   52.19    4.80
  -8  -8   3   55.39    6.40
  -8   0  -4    8.90    2.30
   8   0  -4    7.50    1.60
  -8   0  -4    9.80    2.80
   8   0   4    5.70    5.00
  -8   0   4    7.40    1.40
  -8   0  -4   15.40    5.50
   8   1  -4  197.78    6.30
  -8  -1  -4  196.38    6.70
  -8   1   4  198.68    5.90
  -8  -1   4  191.48    6.50
  -8   1  -4  202.18    7.10
   8   1   4  179.78   11.50
   8  -2   4    7.50    5.30
   8   2  -4    4.50    2.30
   8   2  -4    4.50    1.50
   8  -2   4    7.50    3.00
   8   2   4    5.40    5.20
  -8  -2   4    5.40    1.90
  -8   2  -4    3.60    2.30
   8  -3   4  718.43   22.20
   8   3   4  748.13   24.70
  -8  -3   4  711.73   20.90
  -8   3  -4  746.73   20.80
   8  -4   4   41.10    4.70
   8   4   4   42.40    6.80
  -8   4  -4   31.90    3.50
  -8  -4   4   33.50    3.60
  -8  -5  -4    5.10    1.60
   8  -5   4    5.00    3.80
  -8  -5   4    2.60    3.10
   8  -5  -4    7.80    3.20
  -8   5  -4    0.10    3.20
   8   5   4    1.20    6.00
   8   6  -4   -0.50    2.00
   8  -6   4    5.20    4.30
  -8  -6   4   -2.30    3.40
  -8   6  -4   -1.20    3.40
   8  -7   4  298.87   13.40
  -8  -7  -4  265.37   11.70
  -8  -7   4  276.17   12.60
  -8   7  -4  291.67   10.90
  -8  -8  -4    5.10    4.90
   8  -8   4    5.90    5.60
  -8  -8   4    5.30    5.40
  -8   8  -4    1.20    4.10
  -8   0   5  338.77   10.00
   8   0  -5  326.67    9.80
  -8   0  -5  314.87   10.50
   8   0   5  336.07   16.60
  -8   1   5    2.00    1.30
   8  -1   5   -1.10    5.20
  -8   1   5    6.60    3.10
   8   1  -5    5.50    1.90
  -8   1  -5    0.20    2.60
   8   1   5   -1.50    5.80
  -8  -1   5    3.40    1.80
   8  -2   5  398.56   18.30
   8  -2   5  391.66   14.00
  -8  -2   5  401.26   12.30
  -8   2  -5  401.76   12.60
   8   2   5  393.66   17.80
   8  -3   5    2.50    5.90
   8  -3   5    0.40    3.20
  -8  -3   5   -0.90    2.20
  -8   3  -5   -4.10    2.90
   8   3   5    0.80    6.30
   8  -4   5   35.90    4.70
   8   4   5   37.00    7.70
  -8   4  -5   41.50    4.20
  -8  -4   5   34.60    3.70
   8  -5   5    5.10    4.10
  -8   5  -5    5.70    3.70
   8   5   5    3.90    6.80
  -8  -5   5    8.10    3.40
   8  -6   5   12.60    4.80
   8   6   5   11.20    7.90
  -8   6  -5    7.70    4.10
  -8  -6   5    8.70    4.30
   8  -7   5    5.90    5.20
  -8  -7  -5    1.40    4.30
  -8  -7   5   -8.90    4.20
  -8   7  -5   -2.80    4.10
  -8   0   6   63.49    4.00
   8   0   6   68.59    9.50
   8   0  -6   58.39    3.80
  -8   1   6  209.58   10.30
   8  -1   6  237.08   14.80
  -8   1   6  212.08    7.20
  -8   1  -6  210.48    8.40
   8   1   6  192.18   14.60
   8  -1  -6  214.58    6.70
  -8  -1   6  206.28    7.70
   8  -2   6  248.38   10.90
  -8   2   6  230.88    8.30
   8  -2   6  242.28   14.90
  -8   2  -6  254.47    9.40
   8   2   6  231.48   15.80
  -8  -2   6  246.18    8.90
   8  -3   6  159.08    9.40
   8  -3   6  169.28   13.30
   8   3   6  160.98   14.20
  -8  -3   6  161.18    7.30
  -8   3  -6  161.78    7.90
   8  -4   6   27.30    4.70
   8   4   6   22.40    8.50
  -8  -4   6   27.30    3.90
  -8   4  -6   29.80    4.40
   8  -5   6  573.04   19.80
   8   5   6  586.94   24.40
  -8   5  -6  555.54   17.80
  -8  -5   6  536.35   18.10
   8  -6   6   68.69    7.20
  -8  -6   6   62.89    5.80
  -8   6  -6   65.89    5.70
   8   6   6   72.49   10.80
   8  -7   6  162.28   11.80
  -8   7  -6  175.88    9.70
  -8  -7   6  174.28   11.30
   8   0   7  256.27   17.00
   8   0  -7  242.48    8.30
  -8   0   7  241.98    8.80
  -8   1   7   20.20    5.30
  -8   1   7   12.40    2.60
   8  -1   7   16.50    7.70
   8  -1  -7   11.10    2.00
   8   1   7   14.80    8.30
  -8  -1   7   12.60    2.70
   8  -2   7   13.90    4.20
  -8   2   7    2.80    3.70
   8  -2   7    8.10    7.10
  -8  -2   7   15.10    3.00
  -8   2  -7    2.10    3.70
   8   2   7    4.50    8.30
   8  -2  -7    8.10    1.60
   8  -3   7   54.49    9.60
   8  -3   7   62.59    6.20
  -8  -3   7   58.39    5.60
  -8   3  -7   59.39    5.20
   8   3   7   45.90   10.50
   8  -4   7   78.79    6.90
   8  -4   7   97.19   13.20
   8   4   7   99.39   12.70
  -8  -4   7   97.59    7.00
  -8   4  -7  104.39    7.80
   8  -5   7    1.50    4.80
  -8   5  -7   -2.20    4.50
  -8  -5   7    5.80    4.10
   8   5   7    2.70    9.50
   8  -6   7    6.60    5.20
  -8  -6   7    4.60    4.60
   8   6   7    4.60    9.90
  -8   6  -7    4.80    4.80
  -8   0   8   15.40    3.30
   8   0   8   15.20    8.40
  -8   0   8   16.50    6.30
  -8   1   8  105.29   10.10
   8  -1   8   83.39   11.10
  -8   1   8   82.99    6.10
   8  -1  -8   75.89    4.50
  -8  -1   8   87.99    6.00
   8   1   8   96.19   12.30
  -8   2   8   92.39    8.40
   8  -2   8  130.59   14.00
   8   2   8  118.29   14.00
  -8  -2   8  118.49    6.80
  -8   2  -8  120.59    8.10
   8  -3   8    4.30    4.70
  -8   3   8   13.60    3.30
   8  -3   8   18.30    8.80
  -8  -3   8    8.50    3.60
   8   3   8   -2.70    9.90
  -8   3  -8   13.40    4.70
   8  -4   8   32.50   10.20
   8  -4   8   41.40    6.20
  -8  -4   8   35.10    4.70
  -8   4  -8   31.30    5.40
   8   4   8   36.30   11.70
   8  -5   8  197.88   12.10
   8  -5   8  183.58   17.70
   8   5   8  185.78   19.20
  -8  -5   8  197.58   10.60
  -8   5  -8  188.68   10.60
   8  -6   8   20.90    6.10
  -8   6  -8   17.30    5.60
  -8  -6   8   18.70    5.50
   8   6   8   19.90   11.80
   8   0   9  482.35   24.60
  -8   0   9  418.36   14.80
  -8   0   9  436.26   20.00
  -8   1   9   45.60    4.90
   8  -1   9   63.99   11.50
  -8   1   9   82.99   10.90
   8   1   9   63.49   11.90
  -8  -1   9   45.50    4.80
  -8   2   9  237.88   13.30
   8  -2   9  310.97   20.30
  -8   2  -9  302.57   12.50
   8   2   9  319.17   22.00
  -8  -2   9  304.27   11.70
   8  -3   9   14.00    5.30
   8  -3   9   18.70    9.60
   8   3   9    5.20   10.80
  -8   3  -9   23.50    5.50
  -8  -3   9   17.10    4.20
   8  -4   9   93.89    8.70
   8  -4   9   94.09   14.00
   8   4   9   60.49   13.80
  -8   4  -9   89.29    7.00
  -8  -4   9   83.19    8.10
   8  -5   9   37.20   11.40
   8  -5   9   40.60    7.20
  -8   5  -9   31.40    6.10
   8   5   9   30.60   13.20
  -8  -5   9   35.20    5.60
  -8   0  10   36.90    5.10
  -8   0  10   43.70    9.40
   8   0  10   45.80   11.70
  -8   1  10   38.40    8.40
  -8   1  10   14.00    4.50
   8  -1  10   23.20   10.30
   8   1  10   31.90   11.40
  -8  -1  10   22.30    8.80
  -8  -1  10   22.20    4.60
   8  -2  10   54.39   11.80
   8   2  10   45.70   12.50
  -8  -2  10   31.60    5.00
   8  -3  10    0.50    9.80
   8  -3  10    1.90    5.50
  -8  -3  10   -0.10    4.20
   8   3  10   10.50   11.80
  -8   3 -10    4.90    5.60
   8  -4  10    8.80   10.40
   8  -4  10   11.70    6.40
   8   4  10   -8.80   11.70
  -8   4 -10    8.20    5.70
  -8  -4  10    7.90    4.70
   8   0  11   11.60   10.70
  -8   0  11    5.70    4.70
  -8   0  11    5.80    8.80
   8  -1  11   17.60   11.40
  -8  -1  11   11.30    4.80
  -8  -1  11   16.90    9.30
   8   1  11   33.30   12.20
   8  -2  11  373.86   24.40
  -8  -2  11  329.57   14.80
   8   2  11  406.36   25.80
   8  -3  11   20.20   11.50
   8   3  11   34.40   13.20
  -8  -3  11   18.30    5.40
  -8   3 -11   19.30    6.40
   9   0   0   -1.10    1.10
  -9   0   0   -3.10    1.10
   9   0   0   -3.10    2.10
  -9   0   0   -1.80    2.20
  -9  -1   0    0.80    1.00
  -9   1   0   -0.30    1.20
   9   1   0    0.90    1.00
   9   1   0    1.50    2.30
   9  -1   0    0.00    1.10
   9  -1   0   -1.70    2.20
  -9   1   0   -1.70    3.10
  -9  -1   0    0.70    2.00
  -9   2   0   -0.80    1.90
   9  -2   0   -1.70    2.70
   9  -2   0   -1.00    1.30
   9   2   0   -2.10    2.70
  -9   2   0   -2.10    1.40
   9   2   0   -1.00    0.90
  -9  -2   0    0.00    2.00
  -9  -2   0   -0.20    0.90
   9  -3   0    2.20    3.40
   9   3   0    0.10    0.80
  -9   3   0    1.50    1.60
  -9   3   0   -0.70    1.60
  -9   4   0    1.30    1.50
  -9  -4   0    0.30    2.30
  -9   4   0    0.00    2.00
   9  -4   0   -0.30    2.30
  -9   5   0    0.10    2.30
   9  -5   0   -2.70    2.60
  -9   5   0    1.50    1.70
  -9  -5   0    3.00    2.90
   9  -6   0    0.10    3.00
  -9  -6   0   -0.10    3.40
  -9   6   0   -4.00    2.50
   9  -7   0   -1.60    3.60
  -9  -7   0   -1.90    4.00
  -9   7   0   -1.80    2.90
  -9   8   0    1.40    3.30
  -9  -8   0   -2.00    4.60
  -9   0  -1 4000.00  104.09
  -9   0  -1 3913.41  101.19
   9   0  -1 3798.22  102.29
   9   0   1 3945.41  101.19
  -9   0   1 3818.32  101.89
  -9   0   1 3820.42  103.79
   9   0  -1 3842.02  101.09
   9   0   1 3812.52  103.09
   9   1  -1   50.09    3.90
   9   1  -1   52.99    2.30
  -9   1   1   42.10    4.60
  -9  -1  -1   47.30    2.50
   9  -1   1   47.80    2.70
  -9  -1  -1   51.29    4.60
   9  -1   1   44.90    5.40
  -9  -1   1   48.80    3.50
   9   1   1   47.50    4.80
  -9  -1   1   52.19    2.40
  -9   1  -1   55.59    6.50
  -9   1  -1   47.90    3.00
   9   1   1   48.80    2.40
   9  -1  -1   54.99    2.60
   9  -1  -1   49.00    3.00
  -9  -2  -1   63.59    4.80
  -9   2   1   49.50    3.60
   9  -2   1   58.89    3.00
   9   2  -1   54.99    2.30
   9  -2   1   49.90    6.20
  -9   2   1   56.69    3.10
  -9  -2  -1   57.59    2.40
   9   2   1   55.59    2.40
  -9  -2   1   57.79    2.40
   9   2   1   55.69    5.30
  -9   2  -1   48.00    4.40
  -9  -2   1   58.09    4.20
   9  -2  -1   59.79    2.90
  -9   2  -1   54.89    3.30
   9  -2  -1   48.50    3.60
   9  -3   1    4.80    3.90
  -9   3   1    5.70    1.30
  -9  -3  -1    5.10    0.80
  -9   3   1    3.80    1.70
   9   3  -1    6.30    0.90
  -9  -3   1    4.90    2.10
  -9   3  -1    4.40    2.10
  -9   3  -1    3.60    1.90
   9   3   1    3.10    3.50
   9  -3  -1    3.90    2.90
   9  -4   1 1456.75   40.10
  -9   4   1 1519.45   38.80
  -9   4   1 1462.65   39.10
  -9   4  -1 1440.66   39.10
  -9  -4   1 1459.05   39.90
  -9   4  -1 1403.66   39.60
  -9   5   1   17.20    2.60
  -9   5   1   20.00    1.90
  -9  -5  -1   23.70    3.50
   9  -5   1   19.00    3.40
  -9  -5   1   17.00    3.40
   9  -5  -1   16.20    2.70
  -9   5  -1   22.60    2.90
  -9  -6  -1  109.39    7.30
   9  -6   1  124.69    7.40
  -9   6   1  112.39    5.80
   9  -6  -1  112.49    6.20
  -9  -6   1  115.49    7.50
  -9   6  -1  108.99    6.00
  -9  -7  -1    7.50    4.30
  -9   7   1    7.40    3.10
   9  -7   1    4.00    4.00
   9  -7  -1    3.90    4.30
  -9  -7   1    6.30    4.10
  -9   7  -1    6.10    3.30
   9  -8   1   20.10    5.30
  -9  -8  -1   29.20    5.50
  -9   8   1   30.10    4.00
  -9   8  -1   29.90    4.00
  -9  -8   1   31.90    5.70
  -9   0  -2  289.57    8.50
   9   0  -2  284.67    8.30
  -9   0   2  289.87    8.40
   9   0   2  295.37   12.10
   9   0   2  289.27    8.40
  -9   0  -2  291.47   12.20
  -9   0   2  274.97    8.90
   9  -1   2  163.18    9.40
  -9  -1  -2  171.58    5.60
  -9  -1  -2  176.48    8.20
  -9   1   2  174.48    5.70
   9   1  -2  173.38    5.30
   9  -1   2  177.98    5.70
  -9   1   2  164.08    6.40
   9   1   2  178.18    8.80
  -9  -1   2  173.88    5.40
  -9  -1   2  174.78    5.80
  -9  -1   2  174.78    6.60
   9  -1  -2  177.28    5.50
  -9   1  -2  169.38    5.90
  -9   1  -2  179.28   11.50
  -9   1  -2  193.18    7.60
  -9  -2  -2  107.69    3.80
   9  -2   2  115.49    4.30
  -9   2   2  109.49    4.30
  -9  -2  -2  105.09    6.40
  -9   2   2   98.09    4.20
   9  -2   2  101.29    8.20
   9   2  -2  104.09    3.50
   9  -2  -2  111.79    4.10
  -9   2  -2   99.49    6.00
  -9  -2   2  105.89    5.40
   9   2   2  103.49    7.10
  -9  -2   2  107.29    4.70
  -9   2  -2  102.79    4.60
  -9  -3  -2 1924.11   50.09
   9   3  -2 1877.71   50.09
  -9   3   2 1891.21   50.79
   9  -3   2 1918.41   54.79
   9  -3   2 1953.20   52.09
  -9  -3   2 1933.11   51.39
   9   3   2 1887.01   53.49
  -9   3  -2 1897.51   50.89
  -9   3  -2 1936.01   52.19
   9   4  -2   70.69    2.50
   9  -4   2   65.49    5.60
  -9   4   2   69.69    4.20
  -9   4  -2   62.39    4.70
   9   4   2   71.69    7.60
  -9  -4   2   68.79    5.00
   9  -4  -2   69.59    3.70
   9  -5   2   51.19    4.70
  -9   5   2   54.19    4.30
  -9  -5   2   58.59    4.60
  -9   5  -2   51.69    3.80
   9  -5  -2   55.69    4.50
  -9   6   2   32.70    3.30
  -9  -6  -2   26.90    4.10
   9  -6   2   22.30    4.30
   9  -6  -2   26.90    2.90
  -9   6  -2   29.30    3.60
  -9  -6   2   29.00    4.30
  -9  -7  -2  785.32   24.70
   9  -7   2  801.32   25.00
  -9   7   2  817.12   23.10
  -9  -7   2  811.32   25.00
  -9   7  -2  826.12   23.20
   9  -8   2   12.40    5.10
  -9   8   2   13.20    3.60
  -9  -8  -2   17.00    5.20
  -9  -8   2    4.00    5.10
  -9   8  -2   12.70    3.90
   9   0   3  571.84   20.70
  -9   0   3  588.64   16.30
  -9   0  -3  640.34   21.70
  -9   0  -3  591.44   16.60
  -9   0   3  579.84   16.70
   9   0  -3  595.04   16.30
  -9  -1  -3   56.69    3.40
  -9   1   3   62.09    3.30
   9   1  -3   59.49    2.80
   9  -1   3   57.19    7.50
  -9   1   3   58.19    2.40
  -9  -1  -3   66.89    6.20
   9  -1  -3   55.19    3.00
  -9   1  -3   54.89    5.10
   9   1   3   58.39    7.00
  -9  -1   3   59.49    3.20
  -9   1  -3   56.79    3.80
  -9  -1   3   54.59    3.70
  -9  -2  -3  803.12   22.00
   9   2  -3  804.02   21.90
  -9   2   3  826.32   22.30
   9  -2   3  791.02   27.00
   9   2   3  813.92   25.90
  -9  -2   3  827.42   23.80
  -9  -2   3  805.02   22.70
  -9   2  -3  840.72   24.50
  -9   2  -3  823.82   22.60
  -9   3   3   50.79    3.70
  -9  -3  -3   56.99    3.00
   9  -3   3   52.89    6.90
   9   3  -3   51.39    2.60
   9  -3   3   52.09    4.40
   9   3   3   53.99    6.20
  -9  -3   3   50.99    4.30
  -9   3  -3   52.09    3.60
   9   4  -3  359.96   10.30
   9  -4   3  370.66   13.10
  -9  -4  -3  372.46   10.20
  -9   4   3  371.16   11.30
  -9   4  -3  378.86   11.80
  -9  -4   3  366.76   12.10
   9   4   3  369.76   15.50
  -9   5   3    9.40    2.60
   9  -5   3   14.80    3.90
   9   5  -3   14.30    1.40
   9  -5  -3   18.60    2.60
  -9  -5   3   12.90    3.10
  -9   5  -3   11.00    3.10
   9   5   3   17.80    6.30
  -9   6   3  195.78    7.70
   9  -6   3  188.28    9.90
  -9   6  -3  189.78    8.30
  -9  -6   3  201.88    9.50
  -9  -7  -3    6.80    4.50
   9  -7   3    3.20    4.70
  -9   7  -3   -3.10    3.50
  -9  -7   3    0.20    4.30
  -9  -8  -3   85.19    7.10
   9  -8   3   79.29    7.40
  -9  -8   3   86.99    7.40
  -9   8  -3   96.39    7.20
  -9   0  -4   14.70    2.50
   9   0   4   13.50    5.40
  -9   0   4   15.20    1.60
  -9   1   4  406.06   11.00
   9   1  -4  390.56   11.30
  -9   1   4  380.46   11.00
   9  -1   4  400.36   17.00
  -9  -1  -4  399.46   11.70
  -9   1  -4  392.16   12.00
  -9  -1   4  392.76   11.60
   9   1   4  393.16   16.90
   9  -2   4    3.70    5.30
   9   2  -4    4.80    1.50
  -9  -2  -4    1.70    2.00
  -9   2  -4    7.90    2.60
   9   2   4    1.80    5.40
  -9  -2   4    6.10    2.00
  -9  -3  -4 2028.70   53.49
   9   3  -4 2022.50   53.39
   9  -3   4 2018.60   55.69
   9  -3   4 1975.10   59.39
  -9   3  -4 2018.20   54.19
  -9  -3   4 2033.70   54.49
   9   3   4 2062.19   58.39
   9   4  -4    9.50    1.60
   9  -4   4    9.90    3.60
  -9  -4  -4   11.00    1.90
  -9  -4   4    7.20    2.90
   9   4   4   12.20    6.40
  -9   4  -4   10.30    3.20
   9   5  -4   14.10    1.70
   9  -5   4   12.60    4.10
  -9  -5  -4   13.80    1.70
   9   5   4   13.40    6.70
  -9  -5   4   10.20    3.30
  -9   5  -4   11.70    3.50
   9  -6   4    7.50    4.50
  -9   6  -4    3.00    3.60
  -9  -6   4   -0.50    3.50
  -9  -7  -4  755.82   24.50
   9  -7   4  817.62   25.70
  -9   7  -4  798.42   23.50
  -9  -7   4  814.72   25.20
  -9   0  -5 1614.04   42.90
   9   0   5 1547.55   48.70
  -9   0   5 1605.14   42.50
   9  -1   5  151.08   11.50
  -9  -1  -5  139.09    6.20
  -9   1   5  141.69    4.90
   9   1  -5  146.49    5.70
  -9   1   5  145.79    7.10
   9   1   5  136.49   12.10
  -9  -1   5  141.09    5.60
  -9   1  -5  138.79    6.50
   9  -2   5  109.99   11.10
   9   2   5  101.59   11.20
  -9  -2   5  106.89    5.20
  -9   2  -5  106.29    6.10
   9  -3   5   60.99    9.00
   9  -3   5   47.70    5.20
  -9   3  -5   42.50    4.10
   9   3   5   55.79    8.50
  -9  -3   5   46.40    4.50
   9  -4   5  584.04   19.40
  -9   4  -5  602.24   18.00
   9   4   5  602.14   23.30
  -9  -4   5  562.34   18.00
  -9  -5  -5   49.50    3.90
   9  -5   5   47.50    5.50
   9   5   5   53.69    9.50
  -9   5  -5   50.69    4.80
  -9  -5   5   47.10    4.60
   9  -6   5   14.40    5.00
   9   6   5   20.90    8.60
  -9  -6   5   14.60    4.50
  -9   6  -5   20.00    4.50
  -9  -7  -5    8.80    4.70
   9  -7   5   24.10    5.80
  -9  -7   5   20.70    5.10
  -9   7  -5   19.10    4.80
  -9   0   6    3.60    1.80
   9   0   6    6.20    6.90
   9   0  -6    2.10    1.80
  -9   0  -6   -0.70    2.90
  -9   1   6  703.73   23.10
  -9   1   6  732.23   20.50
   9  -1   6  781.32   28.00
   9   1   6  730.13   28.80
  -9  -1   6  733.83   21.00
  -9   1  -6  752.62   21.50
   9  -2   6    2.80    6.40
  -9  -2   6    1.50    2.30
  -9   2  -6    1.20    3.30
   9   2   6    1.20    7.20
   9  -3   6  513.15   22.70
   9  -3   6  542.55   18.20
   9   3   6  511.45   22.70
  -9  -3   6  497.65   16.00
  -9   3  -6  526.65   16.30
   9  -4   6   -1.40    6.70
   9  -4   6    0.70    4.00
  -9   4  -6   -2.70    3.80
   9   4   6   -2.40    8.20
  -9  -4   6    1.60    3.00
   9  -5   6  386.36   15.80
   9   5   6  417.56   21.20
  -9  -5   6  389.86   14.30
  -9   5  -6  407.26   14.10
   9  -6   6    1.40    4.80
   9   6   6   -4.20    8.70
  -9  -6   6   -3.20    3.90
  -9   6  -6    2.10    4.50
   9  -7   6   87.39    8.10
  -9  -7   6  117.09   10.30
  -9   7  -6  126.99    9.10
   9   0  -7 1834.52   50.19
   9   0   7 1975.00   58.89
  -9   0   7 1828.62   50.59
  -9   1   7    3.40    2.30
   9  -1   7    3.10    6.70
  -9   1   7    9.00    4.80
   9   1   7    2.20    7.80
  -9   1  -7   -3.10    3.50
  -9  -1   7    0.50    2.40
   9  -1  -7    0.70    1.80
   9  -2   7   66.79   10.20
  -9   2   7   40.50    4.90
  -9   2  -7   48.80    4.80
  -9  -2   7   53.29    5.00
   9   2   7   39.70    9.90
   9  -3   7    0.90    7.20
   9  -3   7    3.80    4.10
  -9  -3   7    1.00    2.90
   9   3   7   -3.50    8.40
  -9   3  -7    2.20    4.10
   9  -4   7  502.35   24.20
   9  -4   7  524.05   18.80
  -9   4  -7  511.75   16.90
  -9  -4   7  513.25   17.00
   9   4   7  509.85   25.20
   9  -5   7    2.70    4.80
   9  -5   7    2.20    8.30
  -9  -5   7   -0.60    4.00
  -9   5  -7   -4.20    4.70
   9   5   7   -1.10    9.90
   9  -6   7   36.80    6.40
  -9   6  -7   34.50    5.50
  -9  -6   7   28.00    5.30
   9   6   7   36.00   11.60
  -9   0   8  123.19    6.60
   9   0   8  140.09   15.20
   9  -1   8   13.00    8.30
  -9   1   8   27.40    6.20
  -9   1   8   12.00    3.00
   9   1   8   10.30    8.70
  -9  -1   8   14.90    3.10
  -9   1  -8   11.00    4.30
   9  -2   8   80.99   11.60
  -9   2   8   60.19    6.80
  -9   2  -8   63.99    5.70
  -9  -2   8   68.69    6.00
   9   2   8   83.39   12.90
   9  -3   8  160.88   16.30
   9  -3   8  178.38   11.00
   9   3   8  158.78   18.30
  -9   3  -8  162.98    9.40
  -9  -3   8  177.48    8.70
   9  -4   8   51.99   11.00
   9  -4   8   56.29    7.10
   9   4   8   39.40   12.30
  -9   4  -8   45.70    5.80
  -9  -4   8   47.60    5.10
   9  -5   8  110.19   13.80
   9  -5   8  130.69   11.10
  -9   5  -8  104.99    7.50
   9   5   8  112.09   15.40
  -9  -5   8  117.69    9.10
   9  -6   8   28.30   11.40
   9  -6   8   20.90    6.10
  -9   6  -8   23.90    5.80
  -9  -6   8   17.80    5.30
   9   6   8   18.70   12.30
  -9   0   9  323.37   17.10
   9   0   9  355.86   21.60
  -9   0   9  297.17   11.70
  -9   1   9   15.40    3.90
   9  -1   9   21.50    9.40
  -9   1   9   25.90    7.10
   9   1   9   25.80   10.40
  -9  -1   9   18.10    3.90
   9  -2   9  670.43   29.00
  -9  -2   9  617.54   20.10
   9   2   9  653.93   30.60
  -9   2  -9  633.64   20.60
   9  -3   9    0.10    8.60
  -9   3  -9    3.50    5.10
  -9  -3   9    4.20    3.80
   9   3   9   -5.40   10.70
   9  -4   9  288.17   14.80
   9  -4   9  266.97   21.10
  -9   4  -9  285.57   12.70
  -9  -4   9  308.67   12.40
   9   4   9  215.68   22.30
   9  -5   9    2.80    5.90
   9  -5   9   10.50   10.20
  -9   5  -9    1.90    5.70
  -9  -5   9    4.20    4.90
   9   5   9   -6.10   12.30
   9   0  10    9.80   10.20
  -9   0  10   13.20    8.30
  -9   0  10    3.40    3.90
  -9   1  10   21.90    8.70
  -9   1  10    3.80    4.20
   9  -1  10    5.00    9.90
   9   1  10   16.90   11.20
  -9  -1  10    6.30    4.00
   9  -2  10   13.40    9.80
  -9  -2  10   12.80    4.40
  -9   2 -10   18.80    5.70
   9   2  10   19.80   11.70
   9  -3  10  101.69   14.20
   9   3  10  112.69   16.20
  -9   3 -10   93.99    7.50
  -9  -3  10  101.49    8.60
   9  -4  10    7.50    5.90
   9  -4  10    8.40   10.80
  -9   4 -10    5.00    6.00
  -9  -4  10    7.60    4.70
   9   4  10   -6.70   12.30
  -9   0  11  162.88   10.30
  -9   0  11  182.68   23.40
   9   0  11  189.38   20.00
   9  -1  11   16.00   11.30
   9   1  11   15.10   11.80
  -9  -1  11    4.40    4.60
  -9  -1  11   10.50    9.40
   9  -2  11   59.49   13.00
   9   2  11   87.09   15.20
  -9   2 -11   47.30    6.90
  -9  -2  11   58.19    6.40
  10   0   0  252.57    7.50
  10   0   0  244.88    9.00
 -10   0   0  253.77    7.50
 -10   0   0  264.17    9.70
  10  -1   0 1709.23   45.30
 -10   1   0 1681.73   47.80
  10   1   0 1653.23   45.50
 -10  -1   0 1660.53   43.80
 -10  -1   0 1616.94   45.60
  10  -1   0 1649.13   43.90
 -10   1   0 1640.14   44.00
  10   1   0 1676.23   43.80
  10  -2   0   56.19    3.00
 -10  -2   0   53.69    4.50
 -10   2   0   45.80    3.10
  10   2   0   51.79    2.30
  10   2   0   46.10    5.10
 -10   2   0   46.50    4.30
 -10  -2   0   51.89    2.30
  10  -2   0   46.00    5.10
  10   3   0   30.90    1.80
 -10  -3   0   32.30    1.70
  10  -3   0   28.30    4.40
 -10   3   0   31.50    2.80
 -10   3   0   26.40    2.40
 -10   4   0  150.18    5.80
 -10   4   0  143.89    5.60
 -10  -4   0  139.79    6.60
  10  -5   0 1837.72   50.99
 -10   5   0 1886.41   50.39
 -10   5   0 1871.81   50.39
 -10  -5   0 1934.01   51.49
 -10  -6   0   52.29    5.00
  10  -6   0   64.39    5.90
 -10   6   0   54.29    3.90
  10  -7   0   83.69    7.20
 -10  -7   0   93.89    8.20
 -10   7   0  100.99    6.30
 -10   8   0   10.50    3.70
 -10  -8   0   10.10    5.10
  10   0  -1  973.10   26.00
 -10   0  -1  985.70   26.10
  10   0  -1  964.00   26.90
 -10   0   1  987.10   27.40
  10   0   1  957.40   28.20
  10   0   1  952.40   26.10
 -10   0   1  984.70   26.10
 -10   0  -1  988.30   29.20
 -10  -1  -1  614.04   18.80
 -10  -1  -1  601.44   16.20
 -10   1   1  580.84   18.80
  10  -1   1  611.34   16.40
  10   1  -1  590.34   16.10
  10   1  -1  583.14   17.60
 -10   1   1  601.24   16.40
  10  -1   1  590.24   18.90
 -10   1  -1  595.64   16.50
  10   1   1  602.74   16.20
  10  -1  -1  604.14   16.40
  10   1   1  578.34   18.50
 -10  -1   1  596.74   16.20
  10  -1  -1  581.94   16.80
 -10  -1   1  595.24   17.70
 -10   1  -1  603.44   21.50
 -10  -2  -1  130.09    4.20
  10  -2   1  116.69    7.80
 -10   2   1  120.69    5.60
 -10  -2  -1  137.49    6.80
  10   2  -1  126.69    4.10
 -10   2   1  128.89    4.90
 -10   2  -1  128.09    5.00
 -10  -2   1  130.49    4.20
  10  -2  -1  134.29    5.50
  10   2   1  132.19    4.20
 -10  -2   1  131.89    6.20
 -10   2  -1  133.79    6.70
  10   2   1  127.39    7.20
 -10  -3  -1  628.84   16.30
  10  -3   1  604.74   20.60
  10   3  -1  623.44   16.30
 -10   3   1  589.64   17.00
 -10   3   1  628.94   17.10
 -10  -3   1  616.94   17.80
 -10   3  -1  612.54   18.30
  10  -3  -1  562.34   18.20
 -10   3  -1  626.04   17.20
  10   3   1  611.44   19.80
 -10   4   1  198.88    7.00
  10  -4   1  191.68    8.00
 -10   4   1  188.78    6.20
 -10   4  -1  185.38    7.30
 -10   4  -1  197.48    7.10
 -10  -4   1  193.88    7.90
 -10   5   1  170.88    6.90
 -10  -5  -1  181.78    8.10
  10  -5   1  184.48    8.30
 -10   5   1  184.28    6.10
 -10   5  -1  180.88    7.20
 -10  -5   1  181.58    8.10
  10  -6   1    9.50    3.60
 -10   6   1    9.80    2.90
 -10  -6  -1   11.90    3.80
 -10  -6   1    8.80    3.70
 -10   6  -1   10.10    3.10
  10  -6  -1   15.00    3.10
 -10   7   1  148.09    7.20
 -10  -7  -1  140.89    9.20
  10  -7   1  148.09    8.90
 -10  -7   1  136.59    9.10
 -10   7  -1  134.69    7.40
 -10   8   1    2.10    3.50
 -10  -8  -1   -4.00    4.70
 -10   8  -1   -1.70    3.60
 -10  -8   1   -1.30    4.90
 -10   0  -2  609.14   17.00
 -10   0  -2  649.04   21.20
  10   0   2  617.24   17.00
  10   0   2  612.04   20.30
  10   0  -2  597.54   16.80
 -10   0   2  612.74   17.70
 -10   0   2  622.54   16.90
 -10   1   2   27.00    2.10
 -10  -1  -2   29.10    2.10
  10  -1   2   27.20    4.90
 -10   1   2   24.90    3.00
  10  -1   2   30.70    2.10
  10   1  -2   29.10    1.80
 -10  -1  -2   30.10    4.20
 -10  -1   2   28.00    3.30
 -10   1  -2   27.70    6.30
  10  -1  -2   31.10    2.10
  10   1   2   30.70    4.60
 -10   1  -2   23.80    2.20
 -10  -1   2   31.90    2.00
 -10   1  -2   35.00    3.60
  10   1   2   34.00    2.10
  10  -2   2  247.28   12.00
 -10   2   2  224.78    8.30
 -10   2   2  267.07    8.10
 -10  -2  -2  265.67    7.70
  10   2  -2  259.17    7.50
 -10   2  -2  272.67   10.30
 -10  -2   2  276.67    9.70
  10   2   2  273.47   11.20
 -10   2  -2  259.47    8.30
 -10  -2   2  274.37    8.60
 -10   3   2  392.16   11.60
 -10   3   2  397.26   10.70
 -10  -3  -2  393.86   10.70
  10  -3   2  377.06   15.90
  10   3  -2  384.46   10.70
 -10   3  -2  391.46   13.30
 -10  -3   2  389.96   12.20
 -10   3  -2  393.96   11.80
  10   3   2  387.76   14.70
  10  -4   2  254.17   10.00
 -10   4   2  242.08    8.20
 -10   4   2  246.48    6.90
  10   4  -2  250.17    6.90
  10  -4  -2  237.08    9.10
 -10  -4   2  247.78    9.20
 -10   4  -2  255.17    8.70
  10  -4  -2  253.47    7.80
  10   4   2  235.18   11.70
 -10   5   2   49.80    3.60
  10  -5   2   57.49    4.90
 -10  -5   2   59.89    4.70
 -10   5  -2   53.59    4.00
  10  -5  -2   61.29    4.50
 -10  -6  -2   83.19    6.90
  10  -6   2   99.99    7.70
 -10   6   2  100.49    5.80
 -10  -6   2   95.39    7.30
 -10   6  -2   97.59    6.30
  10  -7   2  201.98   10.70
 -10  -7  -2  202.88   10.60
 -10   7   2  217.88    8.60
 -10  -7   2  201.98   10.60
 -10   7  -2  212.08    8.90
  10  -8   2   24.40    5.50
 -10   8   2   26.90    4.10
 -10  -8  -2   16.80    5.30
 -10  -8   2   17.20    5.50
 -10   8  -2   22.10    4.20
  10   0   3  146.29   10.10
 -10   0  -3  149.19    5.70
  10   0  -3  160.18    5.30
 -10   0   3  150.78    5.10
 -10   0   3  152.18    5.70
 -10   0  -3  163.48   10.30
 -10   1   3  168.38    5.10
  10   1  -3  161.78    5.40
 -10   1   3  168.78    5.80
  10  -1   3  143.99   10.20
 -10  -1  -3  156.28    5.80
 -10   1  -3  188.48    8.70
 -10  -1   3  167.78    6.50
 -10   1  -3  177.18   12.00
  10   1   3  154.78    9.70
 -10  -1   3  165.88    5.80
 -10   1  -3  167.18    6.20
  10  -2   3 3588.54  101.69
 -10   2   3 3654.33   96.99
 -10   2   3 3608.14   96.59
 -10  -2  -3 3687.13   96.69
  10   2  -3 3635.84   96.59
 -10  -2   3 3637.44   97.29
  10   2   3 3814.52  100.69
 -10  -2   3 3868.31   98.69
 -10   2  -3 3729.83   97.19
 -10   3   3  375.36   11.20
  10   3  -3  366.06   10.40
  10  -3   3  378.76   16.50
  10  -3   3  368.86   12.90
 -10  -3  -3  361.26   10.50
 -10  -3   3  370.36   11.70
  10   3   3  363.76   15.20
 -10   3  -3  374.86   11.60
  10   4  -3   16.50    1.50
 -10   4   3   14.90    2.50
 -10  -4  -3   19.80    1.50
  10  -4   3   20.00    3.80
 -10  -4   3   19.10    3.20
  10   4   3   19.20    5.90
 -10   4  -3   17.90    3.10
  10   5  -3   27.70    2.10
 -10   5   3   22.50    3.00
  10  -5   3   33.50    4.50
 -10  -5   3   26.60    3.60
  10   5   3   32.70    7.10
 -10   5  -3   22.70    3.60
 -10   6   3  234.08    8.90
  10  -6   3  240.88   11.20
 -10  -6   3  234.58   10.40
 -10   6  -3  247.58    9.60
 -10   7   3  112.79    6.60
 -10  -7  -3   81.79    6.70
  10  -7   3  110.69    9.10
 -10   7  -3   98.89    7.40
 -10  -7   3  104.39    9.00
  10  -8   3  180.58   11.60
 -10  -8  -3  164.98   11.10
 -10  -8   3  187.68   11.70
 -10   8  -3  182.28    9.10
 -10   0   4  645.64   18.00
  10   0   4  641.24   23.60
 -10   0  -4  664.03   18.50
 -10   0   4  658.73   18.50
 -10  -1  -4    9.50    2.20
 -10   1   4   10.90    1.30
 -10   1   4    8.90    1.40
  10   1  -4   11.80    2.20
  10  -1   4    8.20    5.50
  10   1   4   12.10    5.80
 -10   1  -4    8.90    2.40
 -10  -1   4    9.60    2.40
 -10  -1   4   10.90    1.90
  10   2  -4  469.25   13.40
  10  -2   4  465.05   19.50
 -10  -2  -4  488.25   13.70
 -10  -2   4  484.95   14.20
 -10   2  -4  462.75   14.30
  10   2   4  484.15   18.90
  10  -3   4  114.19    7.40
 -10  -3  -4  117.89    4.80
  10   3  -4  111.39    4.40
  10  -3   4  110.59   10.90
 -10   3  -4  127.09    6.30
 -10  -3   4  120.69    5.80
  10   3   4  120.59   10.80
  10  -4   4  369.16   17.80
  10   4  -4  372.26   11.00
 -10  -4  -4  390.26   11.10
  10  -4   4  392.36   14.30
 -10   4  -4  393.56   12.70
 -10  -4   4  396.36   13.00
  10   4   4  399.56   17.30
 -10  -5  -4   34.00    2.50
  10  -5   4   24.80    4.50
  10   5   4   33.40    7.80
 -10   5  -4   33.90    4.10
 -10  -5   4   25.50    3.80
  10  -6   4  174.98   10.40
 -10   6  -4  184.18    8.90
 -10  -6   4  182.58    9.70
 -10  -7  -4  111.09    8.80
  10  -7   4  127.79   10.10
 -10  -7   4  114.19    9.40
 -10   7  -4  108.29    8.10
  10   0   5  326.57   16.80
 -10   0   5  354.16   10.50
 -10   0  -5  360.66   11.20
 -10   1   5   31.30    2.50
 -10   1   5   32.70    2.50
  10  -1   5   39.30    7.90
 -10  -1  -5   31.20    3.20
  10   1   5   39.10    8.10
 -10  -1   5   28.10    2.60
 -10   1  -5   26.70    3.20
  10  -2   5  227.08   14.30
 -10  -2  -5  228.28    8.10
  10   2   5  233.68   14.40
 -10  -2   5  221.58    8.10
 -10   2  -5  225.28    8.70
  10  -3   5    2.80    6.40
  10  -3   5    4.30    3.70
 -10  -3  -5    3.10    2.50
  10   3   5    1.10    6.90
 -10   3  -5    1.00    3.30
 -10  -3   5    4.20    2.50
 -10  -4  -5   80.39    4.60
  10  -4   5   84.09   10.20
  10  -4   5   84.89    8.10
 -10  -4   5   83.29    5.90
 -10   4  -5   84.89    5.40
  10   4   5   77.79    9.60
  10  -5   5   36.50    5.50
 -10  -5  -5   34.90    2.60
  10   5   5   34.10    8.90
 -10  -5   5   35.00    4.50
 -10   5  -5   32.90    4.50
  10  -6   5    9.10    4.80
 -10   6  -5    6.60    4.30
 -10  -6   5    3.50    4.10
  10   6   5    8.00    8.40
  10  -7   5   -0.40    4.90
 -10  -7   5   -2.30    4.70
 -10   7  -5   -2.00    4.50
 -10   0  -6  318.07   11.10
  10   0   6  328.37   17.70
 -10   0   6  320.57   10.10
 -10   1   6  175.58    9.00
 -10   1   6  175.88    6.30
 -10  -1  -6  175.68    7.60
  10  -1   6  191.88   14.00
 -10   1  -6  178.98    8.10
  10   1   6  179.68   15.10
 -10  -1   6  181.28    7.00
  10  -2   6   62.69    9.20
 -10  -2  -6   68.19    5.40
  10   2   6   70.79   10.80
 -10  -2   6   62.19    4.80
 -10   2  -6   58.59    4.60
 -10  -3  -6  108.19    5.90
  10  -3   6   92.29   12.10
  10  -3   6   97.69    8.40
 -10   3  -6   93.19    7.10
  10   3   6  113.29   12.30
 -10  -3   6   99.09    6.20
  10  -4   6  137.59    9.70
  10  -4   6  128.79   13.80
 -10  -4  -6  127.59    6.20
  10   4   6  139.19   15.20
 -10   4  -6  131.89    8.20
 -10  -4   6  129.49    7.40
 -10  -5  -6  537.55   15.50
  10  -5   6  509.55   24.40
  10  -5   6  515.35   19.20
  10   5   6  545.75   24.80
 -10  -5   6  530.25   17.80
 -10   5  -6  552.84   17.40
  10  -6   6   40.90    6.20
 -10   6  -6   46.50    5.60
  10   6   6   54.09   11.70
 -10  -6   6   52.29    5.70
  10  -7   6  155.88   11.60
 -10   7  -6  154.18    9.90
 -10  -7   6  152.48   10.90
 -10   0   7   13.60    2.50
  10   0  -7   12.40    2.40
 -10   0  -7   13.10    3.80
  10   0   7   10.80    7.70
 -10   1   7  325.57   10.60
  10  -1   7  339.47   19.10
 -10   1   7  344.07   13.90
 -10  -1   7  324.97   11.00
 -10   1  -7  318.37   11.90
  10   1   7  327.97   19.80
  10  -2   7  281.17   17.60
 -10  -2   7  297.07   10.30
  10   2   7  254.17   18.70
 -10   2  -7  279.17   10.90
  10  -3   7  343.07   19.70
  10  -3   7  346.97   14.30
  10   3   7  326.37   20.50
 -10   3  -7  336.57   12.70
 -10  -3   7  348.17   12.30
  10  -4   7    7.40    4.90
  10  -4   7    0.20    8.00
 -10   4  -7    7.80    4.60
  10   4   7   -0.80    9.70
 -10  -4   7    5.00    3.70
  10  -5   7  123.99   15.60
  10  -5   7  130.39   10.60
 -10  -5   7  134.79    9.10
 -10   5  -7  130.89    9.10
  10   5   7  134.19   17.80
  10  -6   7   13.10    9.60
  10  -6   7   19.60    6.20
  10   6   7   18.80   11.50
 -10  -6   7   14.10    5.10
 -10   6  -7    9.10    5.30
 -10   0   8  242.48    9.40
 -10   0  -8  250.97   10.60
  10   0   8  271.97   18.80
 -10   1   8   48.90    4.10
 -10   1   8   80.49    9.10
  10  -1   8   66.09   11.50
 -10  -1   8   50.79    4.30
 -10   1  -8   53.99    5.50
  10   1   8   67.19   12.10
 -10   2   8  372.66   13.50
  10  -2   8  452.65   22.50
 -10  -2   8  416.36   13.90
 -10   2  -8  424.26   14.70
  10   2   8  413.06   23.70
  10  -3   8   59.49   10.80
 -10  -3   8   46.40    4.70
  10   3   8   34.90   11.80
 -10   3  -8   48.40    5.70
  10  -4   8  178.08   17.30
  10  -4   8  205.48   12.10
  10   4   8  167.98   20.00
 -10   4  -8  197.18   10.70
 -10  -4   8  191.08    9.70
  10  -5   8  146.39   11.80
  10  -5   8  133.09   17.10
 -10   5  -8  118.59    9.70
  10   5   8  141.09   16.80
 -10  -5   8  135.19    9.40
  10  -6   8  113.59    9.50
  10  -6   8   90.39   13.90
 -10   6  -8   86.89    7.40
  10   0   9  220.18   18.40
 -10   0   9  188.88   14.00
 -10   0   9  184.18    8.80
  10  -1   9   12.10    9.60
 -10   1   9   12.90    3.80
 -10   1   9   26.00    6.80
 -10   1  -9   12.20    5.00
  10   1   9   25.10   11.10
 -10  -1   9    6.70    3.50
  10  -2   9  514.45   25.60
 -10   2  -9  499.75   17.20
  10   2   9  508.75   27.20
 -10  -2   9  470.25   16.50
  10  -3   9   36.90   10.60
  10   3   9   24.80   12.60
 -10   3  -9   28.10    5.70
 -10  -3   9   36.00    4.90
  10  -4   9   25.50    6.60
  10  -4   9   19.20   10.50
 -10   4  -9   17.60    5.70
  10   4   9    5.40   12.20
 -10  -4   9   19.00    4.80
  10  -5   9    2.70   10.20
  10  -5   9    8.20    6.30
  10   5   9  -11.60   12.20
 -10  -5   9   -4.40    4.60
 -10   5  -9    5.90    5.90
 -10   0  10    9.20    4.10
 -10   0  10   17.70    8.30
  10   0  10   24.50   10.30
  10  -1  10  147.79   18.70
 -10   1 -10  100.69    7.60
 -10  -1  10  125.39    8.60
  10   1  10  152.68   19.80
  10  -2  10   11.90    9.90
 -10  -2  10    5.60    4.20
 -10   2 -10    2.60    5.50
  10   2  10   23.00   12.00
  10  -3  10   41.90   11.60
 -10   3 -10   44.20    6.50
  10   3  10   48.30   14.00
 -10  -3  10   39.00    5.40
  10  -4  10   10.40   10.60
  10   4  10   -3.90   12.80
 -10  -4  10    6.00    4.70
 -10   4 -10    5.10    6.00
  10   0  11   17.10   11.30
  10  -1  11  215.48   21.50
  10   1  11  256.07   22.70
 -10   1 -11  173.18   11.90
 -10  -1  11  183.78   10.90
 -10  -1  11  195.48   17.50
  10  -2  11  210.88   20.80
 -10  -2  11  183.88   11.20
 -10   2 -11  184.58   12.40
  10   2  11  225.78   22.00
  11   0   0    0.00    2.60
 -11   0   0   -0.40    1.30
  11   0   0   -0.20    1.20
 -11   0   0    0.50    2.50
 -11  -1   0    1.80    1.20
  11   1   0    0.40    2.70
  11  -1   0    2.10    2.60
 -11   1   0   -1.10    1.40
 -11  -1   0    2.60    2.50
  11   1   0    0.70    1.10
  11  -1   0    1.60    1.40
 -11   1   0   -4.60    3.40
 -11  -2   0    0.50    1.10
 -11   2   0   -0.90    2.20
  11   2   0    0.20    1.10
 -11   2   0   -0.20    1.70
  11  -2   0   -0.60    2.80
 -11  -2   0    2.70    2.80
  11   2   0   -0.40    3.00
 -11  -3   0    0.40    1.00
  11  -3   0   -0.60    3.50
 -11   3   0   -0.20    1.90
 -11   3   0    1.70    2.00
  11   3   0    0.80    1.00
 -11   4   0   -0.20    1.80
 -11   4   0    0.10    2.30
  11  -4   0    0.50    4.10
 -11  -5   0    2.00    3.10
 -11   5   0   -1.20    1.80
 -11   5   0    3.40    2.60
 -11  -6   0    2.20    3.60
 -11   6   0   -1.20    2.80
  11  -6   0    1.40    3.10
 -11   7   0   -7.40    3.20
 -11  -7   0    1.90    4.30
  11  -7   0    2.90    5.70
 -11  -8   0   -0.20    5.00
 -11   8   0   -7.10    3.60
  11   0  -1 2404.96   65.89
  11   0  -1 2469.05   64.99
  11   0   1 2411.56   64.99
 -11   0   1 2527.25   66.69
  11   0   1 2465.05   67.29
 -11   0  -1 2528.85   68.49
 -11   0   1 2512.95   65.09
 -11   0  -1 2454.25   65.09
  11  -1   1  376.96   10.80
  11   1  -1  344.67   12.10
  11  -1   1  387.36   13.70
 -11   1   1  377.86   10.90
 -11  -1  -1  376.96   10.70
  11   1  -1  369.16   10.50
 -11   1   1  372.26   13.60
 -11  -1  -1  395.26   13.60
  11  -1  -1  372.46   11.40
  11   1   1  366.96   13.20
 -11  -1   1  377.56   10.60
  11  -1  -1  373.26   10.70
 -11   1  -1  399.56   16.20
 -11  -1   1  370.16   12.30
  11   1   1  374.86   10.60
 -11   1  -1  375.36   11.00
  11   2  -1  295.57    8.20
 -11   2   1  295.87    8.90
 -11   2   1  256.37    9.80
  11  -2   1  269.07   11.80
 -11  -2  -1  297.57    8.30
  11   2   1  277.77   11.40
 -11   2  -1  297.87   10.90
 -11  -2   1  293.97    8.30
  11  -2  -1  299.07    9.30
 -11   2  -1  284.07    9.00
  11   2   1  299.57    8.30
 -11  -2   1  292.97   10.50
 -11   3   1  494.65   14.70
  11   3  -1  516.35   13.80
 -11   3   1  513.25   14.70
 -11  -3  -1  519.85   13.70
  11  -3   1  486.55   18.10
 -11   3  -1  528.05   14.80
  11   3   1  510.25   17.40
 -11   3  -1  495.45   15.90
  11  -3  -1  487.45   15.60
 -11  -3   1  538.65   15.40
 -11   4   1  596.94   16.30
 -11   4   1  576.14   16.70
  11  -4   1  567.44   20.60
 -11   4  -1  566.94   17.40
  11   4   1  575.04   19.90
 -11   4  -1  599.24   16.80
 -11  -4   1  616.14   17.70
  11  -4  -1  551.44   18.50
 -11   5   1   40.80    2.90
 -11   5   1   41.20    3.40
 -11  -5  -1   34.00    3.90
  11  -5   1   35.00    4.10
 -11   5  -1   36.20    3.60
 -11  -5   1   35.10    4.10
  11  -6   1    5.90    3.70
 -11   6   1   10.50    3.00
 -11  -6  -1    6.10    3.80
 -11  -6   1    3.30    3.70
 -11   6  -1    7.20    3.20
  11  -7   1  252.57   11.20
 -11   7   1  246.88    9.50
 -11  -7  -1  246.88   11.50
 -11   7  -1  244.08    9.70
 -11  -7   1  227.98   11.40
 -11  -8  -1   -4.80    4.80
 -11   8   1   -0.30    3.70
 -11   8  -1   -1.40    3.80
 -11  -8   1    2.80    4.90
  11   0  -2 1055.39   28.50
 -11   0  -2 1035.80   28.60
 -11   0   2 1059.49   29.50
  11   0   2 1052.89   28.60
 -11   0  -2 1111.89   33.10
  11   0   2 1058.49   31.90
 -11   0   2 1067.69   28.60
 -11   1   2    1.50    1.60
  11   1  -2    1.00    1.20
  11  -1   2   -1.90    3.70
 -11   1   2   -2.10    2.40
 -11  -1  -2    0.40    3.10
 -11  -1  -2    2.20    1.60
 -11  -1   2    1.40    1.90
  11   1   2    1.30    3.70
  11   1   2    2.20    1.30
 -11  -1   2    1.90    1.40
 -11   1  -2    1.60    2.40
 -11   1  -2    0.50    1.80
 -11   1  -2   -1.90    5.00
 -11  -2  -2   26.90    1.90
 -11   2   2   21.60    2.50
 -11   2   2   26.20    2.40
  11   2  -2   23.10    1.70
  11  -2   2   25.70    5.30
 -11  -2   2   26.50    3.50
 -11  -2   2   24.80    2.60
 -11   2  -2   30.90    4.10
  11   2   2   30.40    5.00
 -11   2  -2   26.60    2.60
 -11   3   2  550.44   15.30
  11   3  -2  557.54   15.20
 -11  -3  -2  568.44   15.20
  11  -3   2  559.34   20.50
 -11   3   2  559.54   16.00
 -11  -3   2  563.64   16.70
  11   3   2  559.94   19.30
 -11   3  -2  573.04   16.30
 -11   4   2  239.08    8.10
  11  -4   2  223.78   12.80
 -11   4   2  247.78    6.70
  11  -4   2  235.98    9.70
  11   4  -2  238.68    6.70
 -11   4  -2  238.68    8.50
  11  -4  -2  208.68    8.30
 -11  -4   2  244.08    9.00
  11  -5   2  233.38   10.30
 -11   5   2  241.28    8.50
 -11  -5   2  244.08    9.70
 -11   5  -2  228.58    8.90
 -11  -6  -2  124.49    8.10
 -11   6   2  138.19    6.70
  11  -6   2  126.49    8.60
 -11  -6   2  133.49    8.20
 -11   6  -2  135.99    7.10
 -11   7   2  304.17   11.10
  11  -7   2  300.77   12.90
 -11  -7  -2  303.37   12.90
 -11  -7   2  328.47   13.00
 -11   7  -2  322.57   11.50
 -11  -8  -2   11.40    5.30
 -11   8   2    8.50    3.80
 -11   8  -2   11.00    4.20
 -11  -8   2   11.00    5.50
 -11   0  -3   41.20    2.90
 -11   0   3   36.40    2.50
 -11   0   3   36.10    3.20
  11   0   3   43.80    6.50
 -11   0   3   38.00    2.70
 -11   1   3  227.88    7.40
 -11   1   3  232.48    6.80
 -11  -1  -3  227.88    7.40
 -11   1   3  222.48    7.60
  11  -1   3  222.78   12.20
  11   1  -3  228.78    7.00
  11   1   3  222.88   11.70
 -11  -1   3  219.58    7.40
 -11   1  -3  220.48    7.70
 -11  -1   3  230.88    8.30
 -11   2   3   71.69    2.60
 -11   2   3   70.39    4.10
 -11  -2  -3   66.29    3.70
  11  -2   3   66.19    8.90
  11   2  -3   72.89    3.20
 -11  -2   3   70.89    5.00
 -11   2  -3   70.19    4.70
  11   2   3   61.29    8.40
 -11  -2   3   68.49    4.30
 -11   3   3  110.09    5.30
  11   3  -3  110.79    4.10
  11  -3   3  107.99   10.10
 -11  -3  -3  119.09    4.40
 -11  -3   3  118.69    5.80
 -11   3  -3  116.39    5.90
  11   3   3  113.39    9.60
 -11   4   3   19.90    2.80
 -11  -4  -3   19.50    1.60
  11  -4   3   20.30    4.00
  11  -4   3   26.70    6.70
  11   4  -3   18.60    1.60
  11   4   3   18.50    6.00
 -11  -4   3   19.00    3.30
 -11   4  -3   16.30    3.20
 -11   5   3  124.59    6.20
  11  -5   3  124.19    8.40
  11   5   3  120.59   11.70
 -11  -5   3  113.49    7.20
 -11   5  -3  125.59    6.90
 -11   6   3   11.20    3.20
  11  -6   3    8.80    4.40
 -11  -6   3   12.00    3.90
 -11   6  -3   13.00    3.80
 -11  -7  -3   46.80    5.80
  11  -7   3   46.90    5.80
 -11   7   3   48.30    4.40
 -11  -7   3   43.10    5.70
 -11   7  -3   48.80    5.00
  11   0   4 1017.50   33.20
 -11   0   4 1009.50   28.00
 -11   0   4 1017.90   27.50
 -11   0  -4 1014.30   27.80
  11  -1   4  122.39   10.90
 -11   1   4  134.39    4.40
 -11  -1  -4  124.29    5.50
  11   1   4  122.79   10.50
 -11  -1   4  126.19    5.90
 -11   1  -4  122.29    6.00
 -11  -1   4  124.29    5.10
  11   2  -4   84.19    4.30
 -11  -2  -4   87.49    4.50
  11  -2   4   83.19   10.00
 -11   2  -4   85.09    5.40
 -11  -2   4   86.49    4.80
  11   2   4   79.49    9.70
  11   3  -4  962.50   26.40
 -11   3   4  977.70   27.00
 -11  -3  -4  988.10   26.50
  11  -3   4  960.50   33.10
 -11  -3   4  965.70   27.60
  11   3   4  993.00   32.20
 -11   3  -4 1019.70   27.50
 -11   4   4  327.47   10.70
  11   4  -4  322.47    9.60
  11  -4   4  337.37   13.10
 -11  -4  -4  328.87    9.60
  11  -4   4  321.67   17.00
 -11   4  -4  351.06   11.60
  11   4   4  329.77   16.20
 -11  -4   4  327.77   11.60
 -11  -5  -4   58.59    2.90
  11  -5   4   59.49    5.90
 -11   5   4   58.09    4.10
 -11   5  -4   61.39    4.80
 -11  -5   4   56.69    4.90
  11   5   4   62.89    9.10
  11  -6   4  126.29    9.80
 -11  -6   4  139.09    8.70
  11   6   4  140.19   14.20
 -11   6  -4  127.79    8.20
  11  -7   4  462.85   17.30
 -11  -7  -4  413.56   16.20
 -11  -7   4  461.85   16.80
 -11   7  -4  447.96   15.30
 -11   0   5  715.13   20.10
 -11   0  -5  727.13   20.60
 -11   0   5  722.63   20.60
  11   0   5  720.53   26.90
 -11  -1  -5    6.00    2.70
 -11   1   5    6.40    1.50
  11  -1   5    6.30    6.10
 -11   1   5    8.10    1.60
  11   1   5    2.60    6.10
 -11   1  -5    4.50    2.90
 -11  -1   5    8.70    2.10
 -11  -2  -5  352.26   11.20
  11  -2   5  361.96   17.50
 -11  -2   5  351.66   11.50
  11   2   5  372.16   18.00
 -11   2  -5  362.36   11.90
 -11  -3  -5   46.30    3.30
  11  -3   5   50.69    8.80
 -11   3  -5   49.80    4.50
 -11  -3   5   49.30    4.00
  11   3   5   46.80    8.80
  11  -4   5  175.38    9.80
  11  -4   5  161.78   13.80
 -11  -4  -5  167.68    6.30
 -11   4  -5  161.28    8.30
 -11  -4   5  165.68    7.90
  11   4   5  184.78   14.20
 -11  -5  -5    5.40    2.00
  11  -5   5    0.40    7.40
  11  -5   5    2.10    4.60
 -11   5  -5   -4.70    4.00
  11   5   5   -1.70    8.00
 -11  -5   5    4.50    3.40
  11  -6   5    0.90    4.90
 -11   6  -5   -3.00    4.20
 -11  -6   5    1.50    4.00
  11   6   5    1.10    8.70
  11  -7   5   54.09    6.90
 -11   7  -5   67.29    6.00
 -11  -7   5   48.20    6.00
  11   0   6  709.13   27.30
 -11   0  -6  665.13   20.20
 -11   0   6  701.13   19.60
 -11   1   6  105.39    4.50
 -11  -1  -6   98.39    6.20
 -11   1   6   99.89    4.40
 -11   1   6  116.39    7.20
  11  -1   6  119.09   12.90
 -11  -1   6  105.99    5.30
  11   1   6   99.99   13.30
 -11   1  -6   96.99    6.70
  11  -2   6  579.34   23.90
 -11  -2  -6  574.84   16.80
 -11   2  -6  545.95   17.30
 -11  -2   6  552.84   16.90
  11   2   6  543.95   24.50
 -11  -3  -6   24.90    3.40
  11  -3   6   27.30    8.30
 -11  -3   6   30.10    3.50
 -11   3  -6   30.00    4.40
  11   3   6   31.40    9.00
  11  -4   6  329.27   13.90
 -11  -4  -6  318.97   10.50
  11  -4   6  314.77   18.90
 -11   4  -6  318.97   12.30
 -11  -4   6  322.37   11.80
  11   4   6  332.57   19.90
  11  -5   6   46.80    9.90
 -11  -5  -6   51.39    3.70
  11  -5   6   64.09    7.00
  11   5   6   66.39   12.00
 -11   5  -6   53.39    5.60
 -11  -5   6   59.69    5.70
  11  -6   6  220.88   18.40
  11  -6   6  258.77   13.30
 -11   6  -6  238.48   11.40
  11   6   6  248.88   19.70
 -11  -6   6  241.68   11.60
 -11   0   7 1345.57   36.80
 -11   0  -7 1317.47   37.30
  11   0   7 1369.26   45.10
  11  -1   7   10.60    7.90
 -11   1   7   15.20    4.70
 -11  -1  -7    4.60    3.70
 -11   1   7    5.30    2.20
 -11   1  -7    4.00    3.90
 -11  -1   7    6.50    2.60
  11   1   7    8.80    8.70
 -11  -2  -7   37.60    4.20
  11  -2   7   39.90    9.10
 -11   2  -7   36.00    4.70
 -11  -2   7   31.90    3.70
  11   2   7   25.60    9.50
 -11  -3  -7   95.19    6.50
  11  -3   7   94.99   12.00
 -11   3  -7   84.79    6.20
  11   3   7   84.59   12.60
 -11  -3   7   90.29    6.50
 -11  -4  -7  446.36   13.70
  11  -4   7  411.06   22.60
  11  -4   7  424.06   17.00
 -11  -4   7  416.66   14.90
 -11   4  -7  449.06   15.40
  11   4   7  405.66   24.00
  11  -5   7    9.00    5.80
 -11  -5  -7   13.30    4.90
  11  -5   7   11.40    9.10
  11   5   7    8.60   11.00
 -11  -5   7    8.30    4.20
 -11   5  -7    7.00    5.00
  11  -6   7   19.30   10.10
  11  -6   7   17.90    6.20
  11   6   7   20.10   12.10
 -11  -6   7   26.80    5.50
 -11   6  -7   31.50    5.80
 -11   0   8   82.59    5.70
  11   0   8  115.99   13.50
 -11   0  -8   61.99    5.70
  11  -1   8    0.30    8.10
 -11  -1  -8    0.20    4.00
 -11   1   8   12.10    5.40
 -11   1   8    0.90    2.70
 -11  -1   8    3.20    2.80
  11   1   8    0.40    9.20
 -11   1  -8   -3.80    4.20
 -11  -2  -8   12.10    4.30
  11  -2   8   16.40    8.10
 -11  -2   8   13.10    3.40
  11   2   8   13.30    9.70
 -11   2  -8   18.80    4.90
  11  -3   8  176.28   16.50
 -11  -3   8  178.28    8.70
 -11   3  -8  172.68   10.00
  11   3   8  147.09   18.70
  11  -4   8   15.50    5.90
 -11  -4  -8   13.70    4.00
  11  -4   8    8.90    9.10
 -11   4  -8    6.70    5.20
  11   4   8    0.20   11.40
 -11  -4   8   12.70    4.10
  11  -5   8   54.79   12.10
  11  -5   8   58.79    7.40
  11   5   8   43.00   13.70
 -11   5  -8   61.29    6.60
 -11  -5   8   57.29    6.20
  11   0   9   24.70   10.10
 -11   0   9   20.40    3.90
 -11   0   9   26.20    7.50
 -11   0  -9   21.20    5.10
  11  -1   9  357.36   22.20
 -11  -1  -9  345.17   13.20
 -11   1   9  328.67   12.20
 -11   1  -9  334.37   13.70
 -11  -1   9  331.07   12.40
  11   1   9  387.96   24.00
  11  -2   9   97.79   12.90
  11   2   9   92.49   14.10
 -11  -2   9   88.29    7.00
 -11   2  -9   84.09    7.00
  11  -3   9  141.09   17.20
 -11  -3   9  132.99    8.60
 -11   3  -9  147.49   10.20
  11   3   9  125.39   16.60
  11  -4   9   12.10    9.80
 -11   4  -9   11.70    5.80
  11   4   9   12.10   12.80
 -11  -4   9   14.20    4.70
 -11   0  10    9.70    4.10
  11   0  10   20.30   11.00
 -11   0 -10   13.70    5.50
  11  -1  10   64.39   13.20
 -11  -1  10   35.40    5.00
  11   1  10   59.99   13.20
 -11   1 -10   38.30    6.20
  11  -2  10   23.10   10.30
 -11  -2  10   23.40    4.70
 -11   2 -10   24.20    5.90
  11   2  10   37.30   12.80
  11  -3  10  295.57   21.40
  11   3  10  293.97   24.90
 -11   3 -10  298.47   13.90
 -11  -3  10  283.07   12.80
 -11   0 -11  188.58   12.10
  11   0  11  240.28   22.00
  11  -1  11   30.90   11.80
 -11   1 -11   23.60    6.50
 -11  -1  11   16.60    5.00
  11   1  11   33.50   12.60
  12   0   0    9.70    3.10
 -12   0   0   13.80    3.40
 -12   0   0    9.50    1.60
  12   0   0   12.80    1.60
 -12   1   0 1645.24   44.40
  12  -1   0 1649.23   45.80
  12   1   0 1600.04   46.00
 -12   1   0 1799.72   49.10
  12   1   0 1686.23   44.20
 -12  -1   0 1639.54   46.50
 -12  -1   0 1676.93   44.20
 -12   2   0 1319.17   35.80
 -12   2   0 1299.97   37.50
 -12  -2   0 1360.66   35.30
  12   2   0 1352.06   35.30
  12   2   0 1327.57   37.90
  12  -2   0 1336.47   37.40
  12   3   0   26.30    2.00
  12   3   0   23.70    4.40
 -12   3   0   24.50    2.70
 -12   3   0   25.60    3.10
 -12  -3   0   26.60    2.00
  12  -3   0   23.60    4.30
  12  -4   0   55.69    7.30
 -12   4   0   64.79    4.70
 -12   4   0   61.59    4.20
 -12   5   0 1881.11   49.80
 -12  -5   0 1799.12   50.79
 -12   5   0 1898.61   49.80
  12  -5   0 1834.52   53.19
 -12  -6   0  132.49    8.20
 -12   6   0  140.09    7.10
 -12  -7   0   -1.70    4.40
 -12   7   0   -1.30    3.50
 -12   8   0  101.99    7.50
 -12  -8   0   90.49    7.50
 -12   0  -1   89.99    4.10
  12   0  -1   87.99    5.10
 -12   0  -1   93.49    7.10
  12   0   1   83.19    6.40
  12   0   1   92.39    3.90
 -12   0   1   94.69    5.60
  12   0  -1   85.79    3.70
 -12   0   1   94.69    3.90
 -12   1   1  218.88   10.00
  12  -1   1  212.48    9.80
 -12   1   1  216.78    7.10
 -12  -1  -1  228.88    9.90
  12   1  -1  219.48    6.70
 -12  -1  -1  218.88    6.90
  12   1  -1  226.38    8.70
 -12  -1   1  223.58    8.80
 -12  -1   1  217.68    6.80
  12   1   1  215.38    9.70
 -12   1  -1  246.38   12.80
 -12   1  -1  212.78    7.30
  12   1   1  220.58    6.80
  12  -1  -1  218.98    7.70
 -12  -2  -1 1221.08   31.50
  12  -2   1 1135.19   34.70
 -12   2   1 1127.99   33.10
  12   2  -1 1193.28   31.40
 -12   2   1 1173.58   31.90
 -12   2  -1 1192.28   32.00
 -12   2  -1 1200.48   34.10
  12   2   1 1197.38   31.50
 -12  -2   1 1212.98   31.50
  12  -2  -1 1173.18   32.30
  12   2   1 1176.48   34.40
  12  -3   1  402.86   15.80
 -12   3   1  402.76   12.70
  12   3  -1  440.36   11.70
 -12  -3  -1  437.36   11.70
 -12   3   1  431.96   12.60
  12   3   1  424.96   15.70
 -12   3  -1  413.96   14.20
 -12   3  -1  431.56   12.70
  12  -3  -1  424.76   13.40
 -12   4   1   81.99    3.90
  12   4  -1   82.79    2.90
 -12   4   1   86.39    5.00
  12  -4   1   77.09    8.70
  12  -4  -1   70.59    6.40
 -12   4  -1   71.69    5.20
 -12   4  -1   81.69    5.20
 -12  -4   1   83.99    5.90
  12   4   1   77.29    8.40
  12  -5   1   20.20    6.30
 -12   5   1   23.70    2.20
 -12   5   1   18.90    3.10
 -12   5  -1   21.20    3.30
 -12  -5   1   22.90    3.80
  12  -5  -1   28.10    5.30
  12  -6   1  235.28   10.30
 -12  -6  -1  236.28   10.60
 -12   6   1  239.48    9.20
 -12   6  -1  241.68    9.40
 -12  -6   1  251.17   10.80
 -12   7   1  131.99    7.30
  12  -7   1  128.29    8.80
 -12  -7  -1  130.19    9.30
 -12  -7   1  123.79    9.20
 -12   7  -1  131.19    7.60
 -12   0   2  360.26   11.90
 -12   0  -2  364.66   10.90
  12   0   2  379.86   10.90
  12   0   2  366.56   14.30
 -12   0   2  368.76   10.80
 -12   0  -2  391.76   15.50
 -12  -1  -2   97.79    4.20
 -12   1   2   86.49    5.90
 -12   1   2   90.79    4.20
  12   1  -2   92.29    3.70
  12  -1   2   90.19    7.90
 -12  -1   2   95.49    3.90
  12   1   2   95.29    7.80
 -12   1  -2   88.39    4.50
 -12  -1   2   94.79    5.20
 -12   1  -2  108.49   10.40
  12   1   2   95.89    3.90
 -12   2   2    1.50    1.80
  12   2  -2    1.60    1.30
 -12  -2  -2    1.60    1.50
  12  -2   2   -1.60    4.30
 -12   2  -2   -0.20    2.20
 -12  -2   2   -0.10    2.00
  12   2   2   -2.20    3.90
 -12   3   2   36.60    2.60
 -12  -3  -2   32.70    2.50
 -12   3   2   35.70    2.90
  12  -3   2   37.00    6.30
  12   3  -2   34.40    2.30
 -12   3  -2   32.20    3.20
 -12  -3   2   29.30    3.10
  12   3   2   26.80    5.40
 -12   4   2  125.59    4.10
  12  -4   2  123.49   10.50
  12   4  -2  122.89    4.00
 -12  -4  -2  118.89    3.90
 -12   4   2  122.99    5.70
  12   4   2  116.09    9.90
 -12   4  -2  130.89    6.40
 -12  -4   2  118.79    6.60
  12  -5   2  219.38    9.90
 -12   5   2  224.08    8.20
  12  -5   2  223.58   13.60
 -12  -5   2  219.98    9.50
 -12   5  -2  222.58    8.80
  12  -5  -2  202.78    9.30
 -12  -6  -2   24.50    4.50
  12  -6   2   21.10    4.50
 -12   6   2   25.50    3.60
 -12  -6   2   24.40    4.30
 -12   6  -2   28.40    4.00
  12  -7   2   31.60    5.30
 -12   7   2   31.40    4.10
 -12  -7  -2   31.30    5.30
 -12  -7   2   25.00    5.00
 -12   7  -2   32.20    4.40
  12   0   3   -2.10    4.50
 -12   0   3    3.40    1.90
 -12   0  -3    2.50    2.10
 -12   0   3    2.40    1.50
 -12   0   3    1.90    1.70
 -12   1   3  743.43   20.00
 -12   1   3  724.13   19.50
 -12   1   3  689.63   20.50
 -12  -1  -3  707.53   19.80
  12  -1   3  693.13   24.50
  12   1   3  727.13   24.40
 -12  -1   3  720.03   21.00
 -12  -1   3  723.93   20.10
 -12   1  -3  712.83   20.10
  12  -2   3 2530.95   73.79
 -12  -2  -3 2640.04   68.59
 -12   2   3 2586.74   68.99
 -12   2   3 2586.94   68.19
  12   2  -3 2568.04   68.49
  12   2   3 2698.23   73.09
 -12  -2   3 2581.84   69.29
 -12   2  -3 2653.43   69.19
 -12  -3  -3   49.30    3.20
  12   3  -3   47.60    2.80
  12  -3   3   57.79    7.90
 -12   3   3   46.70    3.30
 -12  -3   3   49.20    4.50
 -12   3  -3   47.10    3.80
  12   3   3   55.49    7.40
 -12  -4  -3   34.00    2.50
 -12   4   3   35.80    3.20
  12  -4   3   32.60    7.30
  12   4  -3   35.90    2.50
  12   4   3   33.10    6.90
 -12  -4   3   29.80    3.50
 -12   4  -3   35.90    3.80
  12  -5   3  649.43   21.10
  12  -5   3  632.84   25.20
 -12   5   3  656.53   19.10
 -12   5  -3  676.23   19.60
  12   5   3  671.53   24.50
 -12  -5   3  658.13   20.30
 -12   6   3  414.76   13.50
  12  -6   3  421.26   15.90
 -12  -6   3  423.66   15.00
 -12   6  -3  419.86   14.10
 -12  -7  -3   -1.60    4.60
 -12   7   3   -0.50    3.50
  12  -7   3    6.60    4.80
 -12  -7   3   -1.10    4.40
 -12   7  -3   -2.70    4.10
 -12   0   4  173.18    5.80
 -12   0  -4  168.58    6.80
 -12   0   4  163.78    6.50
  12   0   4  169.98   12.30
 -12   1   4  886.51   23.50
 -12  -1  -4  877.81   24.10
 -12   1   4  873.11   23.90
  12  -1   4  843.12   29.50
 -12  -1   4  873.01   24.20
 -12   1  -4  882.01   24.40
 -12  -1   4  867.61   25.10
  12   1   4  869.51   29.50
 -12   2   4    0.10    2.10
 -12   2   4    1.40    0.90
 -12  -2  -4   -0.40    2.10
  12  -2   4    0.40    5.40
 -12  -2   4    3.50    2.10
 -12   2  -4   -1.10    2.80
  12   2   4   -0.70    5.90
  12   3  -4  166.08    5.80
 -12   3   4  170.28    6.80
  12  -3   4  163.78   12.70
 -12  -3  -4  174.28    6.10
 -12   3  -4  177.28    7.70
 -12  -3   4  165.78    7.30
  12   3   4  169.78   12.70
 -12   4   4   72.29    5.20
 -12  -4  -4   71.39    3.70
  12   4  -4   63.49    3.40
  12  -4   4   69.09    9.30
 -12   4  -4   70.59    4.90
 -12  -4   4   67.29    5.60
  12   4   4   61.99    8.70
  12  -5   4  663.13   26.90
 -12   5   4  672.73   20.10
  12  -5   4  696.53   22.40
 -12  -5   4  678.33   21.20
 -12   5  -4  715.63   20.70
  12   5   4  707.83   26.60
  12  -6   4    5.70    4.80
  12   6   4   17.20    8.80
 -12   6  -4   10.20    4.30
 -12  -6   4    5.70    4.00
  12  -7   4   45.40    6.40
 -12  -7  -4   39.60    5.90
 -12   7  -4   38.90    5.20
 -12  -7   4   33.50    5.50
 -12   0  -5  511.05   15.10
  12   0   5  468.35   21.20
 -12   0   5  512.95   14.50
 -12   0   5  500.75   15.00
 -12   1   5    0.50    1.40
  12  -1   5    0.80    5.90
 -12  -1  -5   -2.90    2.50
 -12   1   5    2.20    1.50
 -12   1  -5    1.10    2.90
 -12  -1   5   -1.70    2.20
  12   1   5   -1.70    6.30
 -12  -1   5    3.40    1.90
  12  -2   5   61.59    8.60
 -12  -2  -5   59.99    4.80
 -12   2  -5   65.09    4.70
  12   2   5   58.59    9.00
 -12  -2   5   57.29    4.50
 -12  -3  -5   54.29    4.40
  12  -3   5   54.49    8.90
 -12   3  -5   53.99    4.60
 -12  -3   5   57.99    5.00
  12   3   5   50.89    8.90
  12  -4   5  128.39   13.60
 -12  -4  -5  136.69    5.60
 -12   4  -5  136.79    8.10
 -12  -4   5  129.69    7.20
  12   4   5  132.39   14.00
  12  -5   5   19.30    5.10
  12  -5   5   21.10    8.50
 -12  -5   5   21.30    4.20
 -12   5  -5   17.90    4.60
  12   5   5   19.30    9.10
  12  -6   5    9.50    8.40
  12  -6   5    1.50    5.00
 -12   6  -5    4.30    4.60
  12   6   5    9.90    9.60
 -12  -6   5    2.00    4.20
  12  -7   5   26.10    6.20
 -12   7  -5   27.90    5.40
 -12  -7   5   26.90    5.60
  12   0   6   15.60    7.60
 -12   0   6   11.40    2.60
 -12   0  -6    9.10    3.30
 -12   0   6   10.90    2.20
  12  -1   6  605.74   24.50
 -12   1   6  590.14   16.30
 -12   1   6  558.74   18.10
 -12  -1  -6  588.44   17.30
 -12   1   6  562.04   16.30
 -12   1  -6  570.54   17.60
  12   1   6  561.74   25.00
 -12  -1   6  577.34   17.00
  12  -2   6  694.33   26.90
 -12  -2  -6  687.63   19.60
 -12  -2   6  655.33   19.80
  12   2   6  669.13   27.80
 -12   2  -6  674.83   20.30
 -12  -3  -6   -1.20    2.80
  12  -3   6    1.00    7.10
  12   3   6   -1.00    8.50
 -12   3  -6   -0.30    4.00
 -12  -3   6    3.60    2.80
 -12  -4  -6   43.00    3.50
  12  -4   6   40.70    9.30
 -12   4  -6   42.00    5.10
  12   4   6   48.10   11.10
 -12  -4   6   40.60    4.40
  12  -5   6  755.82   25.10
  12  -5   6  730.93   30.80
 -12   5  -6  776.02   23.20
 -12  -5   6  737.53   23.40
  12   5   6  770.82   31.50
  12  -6   6   76.79    7.70
  12  -6   6   69.09   11.70
  12   6   6   77.99   13.00
 -12  -6   6   78.29    6.70
 -12   6  -6   87.69    6.70
  12   0   7   65.99   10.40
 -12   0   7   69.09    4.60
 -12   0  -7   56.89    4.90
 -12   1   7   51.89    4.20
 -12  -1  -7   54.09    4.80
  12  -1   7   71.39   10.90
 -12   1   7   70.09    7.30
  12   1   7   65.79   11.50
 -12  -1   7   51.09    4.70
 -12   1  -7   42.60    4.80
 -12  -2  -7  397.76   13.10
  12  -2   7  390.36   20.40
 -12   2  -7  380.16   13.80
 -12  -2   7  389.06   13.00
  12   2   7  388.66   21.90
  12  -3   7    2.70    7.90
 -12  -3  -7    4.40    3.50
 -12   3  -7    0.80    4.40
 -12  -3   7    2.90    3.10
  12   3   7   -0.60    9.50
  12  -4   7   37.40   10.10
 -12  -4  -7   50.19    4.20
 -12  -4   7   47.20    4.90
  12   4   7   40.80   12.00
 -12   4  -7   40.70    5.60
  12  -5   7   37.60    6.30
  12  -5   7   41.70   10.70
  12   5   7   38.30   12.40
 -12  -5   7   37.50    5.20
 -12   5  -7   48.30    6.00
  12  -6   7  120.29   15.00
  12  -6   7  138.59   11.90
 -12  -6   7  127.39    9.80
  12   6   7  151.78   17.20
 -12   6  -7  133.69   10.00
 -12   0  -8   23.70    4.70
 -12   0   8   30.90    3.60
  12   0   8   34.80    9.80
  12  -1   8  145.79   16.00
 -12  -1  -8  129.39    8.60
 -12   1   8  130.49    6.60
 -12   1   8  159.88   10.00
 -12  -1   8  136.19    7.10
 -12   1  -8  113.09    8.70
  12   1   8  138.39   17.10
  12  -2   8   70.49   11.40
 -12  -2  -8   67.79    5.50
 -12   2  -8   65.99    6.10
  12   2   8   68.29   12.60
 -12  -2   8   61.89    6.00
 -12  -3  -8  305.57   11.20
  12  -3   8  280.77   19.60
  12   3   8  261.27   21.90
 -12  -3   8  277.77   11.30
 -12   3  -8  267.57   12.30
 -12  -4  -8    2.90    3.90
  12  -4   8   -6.90    8.70
  12   4   8  -13.20   11.40
 -12   4  -8   -3.80    5.00
 -12  -4   8    0.70    3.80
  12  -5   8   10.30   10.00
  12  -5   8    4.30    5.60
 -12  -5   8    4.00    4.60
  12   5   8    3.60   12.50
 -12   5  -8    2.30    5.50
 -12   0   9   85.39    6.60
 -12   0   9   96.59   11.60
 -12   0  -9   72.99    6.50
  12   0   9  100.19   13.50
 -12  -1  -9   29.30    5.40
  12  -1   9   36.60   10.30
 -12  -1   9   29.50    4.20
  12   1   9   36.50   11.50
 -12   1  -9   24.20    5.40
  12  -2   9  450.45   23.80
 -12  -2  -9  443.66   15.10
 -12   2  -9  412.96   15.90
 -12  -2   9  403.96   14.60
  12   2   9  413.16   25.50
  12  -3   9   11.00    9.70
 -12  -3  -9   11.60    4.70
 -12   3  -9   13.10    5.60
  12   3   9    7.70   12.00
 -12  -3   9    9.70    4.10
 -12  -4  -9    4.70    4.50
  12  -4   9   15.50   10.30
 -12   4  -9    3.30    5.70
  12   4   9    7.40   12.80
 -12  -4   9    2.90    4.30
 -12   0 -10   18.30    5.80
  12   0  10   41.60   12.10
 -12   0  10   25.50    4.50
 -12  -1 -10  172.18   10.80
  12  -1  10  188.28   19.40
  12   1  10  214.18   21.20
 -12   1 -10  183.58   11.30
 -12  -1  10  160.28    9.40
  12  -2  10   72.49   13.50
 -12  -2 -10   67.99    6.50
 -12  -2  10   63.89    6.00
 -12   2 -10   63.39    7.00
  12   2  10   84.49   14.70
 -12  -3 -10   45.20    5.80
  12  -3  10   52.59   12.00
  12   3  10   44.20   14.10
 -12  -3  10   33.80    5.20
 -12   3 -10   35.60    6.60
 -12   0 -11  484.15   18.40
  12   0  11  517.45   28.30
 -13   0   0    0.50    3.00
  13   0   0   -0.10    2.90
 -13   0   0    0.50    1.60
  13   1   0   -0.50    3.10
 -13  -1   0    2.70    2.90
  13   1   0    0.40    1.30
 -13   1   0    1.00    1.70
 -13  -1   0    2.40    1.40
  13  -1   0   -0.50    2.90
 -13   1   0   -0.50    4.10
  13   2   0    0.80    3.70
 -13   2   0    1.90    2.70
 -13   2   0   -1.80    1.90
  13  -2   0   -2.70    3.20
 -13  -2   0    0.40    1.30
  13   2   0    0.00    1.30
 -13   3   0    0.20    2.50
 -13   3   0    0.90    2.20
 -13  -3   0    2.00    1.20
  13   3   0    0.90    1.20
  13   3   0    3.50    4.20
  13  -3   0   -1.00    3.60
 -13   4   0   -0.50    2.60
  13  -4   0   -0.50    4.10
 -13   4   0    0.60    2.10
 -13  -5   0    2.40    3.20
 -13   5   0    0.00    2.90
 -13   5   0   -1.40    2.10
  13  -5   0    0.50    4.90
 -13   6   0    0.50    3.20
  13  -6   0   -1.00    5.70
 -13  -6   0    0.00    3.80
 -13  -7   0    1.30    4.50
 -13   7   0   -1.80    3.60
  13   0   1  256.87   10.80
 -13   0  -1  262.47    8.20
 -13   0   1  254.17    8.10
  13   0  -1  256.07    9.40
 -13   0  -1  259.07   11.80
 -13   0   1  272.37   10.30
 -13  -1  -1    2.70    1.60
 -13   1   1   -1.70    3.30
  13  -1   1    2.30    3.60
 -13   1   1    2.30    1.80
  13   1  -1    1.80    1.40
  13   1  -1    0.60    2.90
 -13   1  -1    1.70    2.00
  13  -1  -1    3.00    2.40
  13   1   1    0.90    3.60
 -13   1  -1    1.20    4.70
 -13  -1   1    3.40    2.70
  13   1   1    1.40    1.40
 -13  -1   1    1.20    1.50
 -13   2   1  987.30   28.50
 -13  -2  -1 1001.90   26.60
 -13   2   1 1001.30   27.20
  13   2  -1  971.30   26.60
  13  -2   1  969.50   29.90
  13   2   1  975.10   29.80
 -13   2  -1  994.60   27.20
  13   2   1  997.70   26.70
 -13   2  -1 1025.70   29.50
 -13  -2   1 1002.20   26.70
  13  -2  -1 1009.90   27.60
 -13   3   1  379.76   12.90
 -13   3   1  431.46   12.50
 -13  -3  -1  414.76   11.40
  13   3  -1  427.16   11.50
  13  -3   1  388.76   15.70
 -13   3  -1  419.86   12.60
  13   3   1  399.56   15.60
  13  -3  -1  438.86   13.30
 -13   3  -1  402.66   14.30
  13   4  -1   12.40    1.40
 -13   4   1   11.90    2.70
  13  -4   1   13.00    5.30
 -13   4   1   12.20    2.00
  13   4   1   13.90    5.50
 -13  -4   1   16.40    3.40
  13  -4  -1    8.80    3.60
 -13   4  -1   14.30    2.90
  13  -5   1   99.79   10.20
 -13   5   1   94.99    6.10
  13  -5  -1   92.19    7.90
 -13  -5   1  101.19    6.80
 -13   5  -1   95.29    6.20
 -13   6   1   57.09    4.50
 -13  -6  -1   54.59    5.50
  13  -6   1   61.59    8.50
 -13  -6   1   55.39    5.50
 -13   6  -1   69.99    4.90
  13  -6  -1   56.89   10.50
 -13  -7  -1  134.99    9.70
 -13   7   1  131.69    7.70
 -13   7  -1  138.89    8.10
 -13  -7   1  133.99    9.50
 -13   0   2  214.98    8.30
 -13   0   2  214.78    6.90
 -13   0  -2  199.98    7.10
  13   0   2  200.28   10.50
 -13   1   2    1.70    1.80
  13   1  -2    1.30    1.50
 -13   1   2   -0.50    3.00
  13  -1   2   -3.30    4.30
 -13  -1  -2   -1.50    1.80
 -13  -1   2    2.40    1.60
 -13   1  -2    0.30    5.50
 -13  -1   2    1.60    2.30
 -13   1  -2   -0.10    2.10
  13   1   2    0.40    4.10
  13  -1  -2    3.30    2.00
  13   1   2   -0.90    1.50
 -13  -2  -2  276.67    8.40
 -13   2   2  281.97    9.00
  13  -2   2  267.17   13.00
  13   2  -2  270.27    8.20
 -13  -2   2  282.27    9.40
 -13   2  -2  282.67    9.30
  13   2   2  291.17   12.60
  13  -2  -2  286.07    8.30
 -13   3   2  197.38    7.20
  13  -3   2  181.78   11.30
  13   3  -2  201.68    6.00
 -13  -3  -2  195.08    6.00
 -13   3   2  177.98    6.50
  13   3   2  196.78   11.00
 -13   3  -2  196.38    7.60
 -13  -3   2  194.28    7.90
 -13   4   2   44.80    3.50
 -13  -4  -2   45.30    2.30
 -13   4   2   51.79    2.60
  13  -4   2   49.40    7.50
  13   4  -2   52.19    2.60
 -13   4  -2   47.10    3.90
 -13  -4   2   52.89    4.50
  13   4   2   44.70    6.90
  13  -5   2  154.08   12.30
 -13   5   2  158.78    7.10
 -13   5  -2  157.78    7.60
 -13  -5   2  169.38    8.50
  13  -5  -2  148.09    7.30
 -13  -6  -2    8.00    4.10
  13  -6   2   11.00    7.20
 -13   6   2   12.70    3.40
 -13  -6   2   10.30    3.90
 -13   6  -2   14.90    3.90
 -13   7   2  161.48    8.20
 -13  -7  -2  145.39   10.00
  13  -7   2  156.28    9.80
 -13  -7   2  143.99    9.60
 -13   7  -2  143.99    8.40
 -13   0   3  227.48    7.40
 -13   0  -3  225.28    7.80
 -13   0   3  230.58    8.40
  13   0   3  228.08   12.40
 -13   0   3  229.08    7.50
  13  -1   3   47.30    6.80
 -13   1   3   43.80    2.80
 -13  -1  -3   49.40    3.80
 -13   1   3   39.00    4.50
 -13   1   3   40.30    2.90
 -13  -1   3   45.10    4.30
 -13   1  -3   49.20    3.40
  13   1   3   39.50    6.50
 -13  -1   3   47.00    3.60
  13   2  -3  143.59    5.20
  13  -2   3  147.19   11.00
 -13   2   3  146.79    6.10
 -13   2   3  149.88    4.80
 -13  -2  -3  154.08    5.60
  13   2   3  149.29   10.90
 -13   2  -3  142.99    6.50
 -13  -2   3  150.38    6.30
 -13   3   3   26.80    2.90
  13   3  -3   27.10    2.00
  13  -3   3   29.10    6.70
 -13  -3  -3   31.70    2.30
 -13  -3   3   23.10    3.10
 -13   3  -3   26.30    3.40
  13   3   3   36.00    6.90
 -13   4   3  133.49    6.40
 -13  -4  -3  130.59    4.60
  13  -4   3  131.29   12.00
  13   4  -3  134.99    4.60
 -13  -4   3  138.09    7.20
  13   4   3  140.19   11.60
 -13   4  -3  121.19    7.20
  13  -5   3   20.20    7.40
 -13   5   3   20.60    3.40
 -13   5  -3   25.00    4.10
  13   5   3   26.30    8.00
 -13  -5   3   25.70    4.10
  13  -6   3   38.10    5.40
  13  -6   3   48.30    9.20
 -13   6   3   43.80    4.20
 -13  -6   3   45.70    5.40
 -13   6  -3   41.10    4.70
 -13   7   3    1.30    3.60
  13  -7   3    1.30    4.70
 -13  -7  -3    0.30    4.70
 -13  -7   3    3.40    4.70
 -13   7  -3   -8.60    4.20
 -13   0   4 1146.39   32.40
 -13   0   4 1178.08   31.70
  13   0   4 1180.28   37.80
 -13   0  -4 1193.48   32.10
  13  -1   4  107.89   10.70
 -13   1   4  119.19    5.30
 -13  -1  -4  119.99    5.70
 -13   1   4  123.69    4.40
 -13   1  -4  110.59    6.10
  13   1   4  124.49   11.30
 -13  -1   4  118.19    6.30
 -13  -1   4  121.59    5.20
  13  -2   4   -1.70    5.50
 -13   2   4    3.00    2.30
 -13   2   4    1.40    1.00
 -13  -2  -4    3.60    2.30
 -13  -2   4   -1.30    2.10
  13   2   4    1.40    6.20
 -13   2  -4   -1.20    2.90
  13  -3   4   43.00    8.00
 -13  -3  -4   45.30    2.90
 -13   3   4   36.80    3.40
 -13  -3   4   44.70    3.90
  13   3   4   32.60    7.20
 -13   3  -4   40.20    4.10
  13  -4   4  381.66   19.30
  13   4  -4  380.86   11.30
 -13  -4  -4  404.56   11.50
 -13   4   4  400.86   12.70
 -13   4  -4  406.16   13.40
  13   4   4  409.96   18.70
 -13  -4   4  400.56   13.50
 -13   5   4  311.07   10.90
  13  -5   4  302.97   17.90
  13   5   4  329.37   18.40
 -13   5  -4  296.87   11.70
 -13  -5   4  325.57   12.10
  13  -6   4   44.60    9.60
 -13   6   4   54.49    4.50
  13  -6   4   39.00    5.90
  13   6   4   53.59    9.80
 -13   6  -4   52.79    5.30
 -13  -6   4   43.10    5.40
  13  -7   4   78.29   11.90
 -13  -7  -4   62.69    6.80
  13  -7   4   69.79    7.10
 -13   7  -4   76.79    6.20
 -13  -7   4   75.09    6.80
  13   0   5  687.03   26.60
 -13   0   5  679.43   19.10
 -13   0   5  679.03   19.70
 -13   0  -5  673.03   19.70
 -13   1   5  132.49    4.80
 -13  -1  -5  123.59    6.10
  13  -1   5  128.49   12.30
 -13  -1   5  137.29    5.70
 -13   1  -5  129.19    6.90
  13   1   5  117.39   12.50
 -13  -1   5  126.59    6.40
  13  -2   5  128.69   12.50
 -13  -2  -5  137.49    6.10
 -13   2  -5  125.99    7.00
  13   2   5  117.29   13.20
 -13  -2   5  131.99    6.20
 -13  -3  -5   24.10    2.90
  13  -3   5   32.50    8.10
 -13  -3   5   23.00    3.40
 -13   3  -5   24.80    4.20
  13   3   5   22.40    8.70
  13  -4   5  132.19   13.70
 -13  -4  -5  133.09    5.60
 -13  -4   5  131.59    7.50
  13   4   5  129.79   14.70
 -13   4  -5  135.99    8.30
  13  -5   5  252.27   17.50
  13   5   5  246.18   17.90
 -13   5  -5  257.67   11.10
 -13  -5   5  239.28   10.80
  13  -6   5    6.00    8.40
  13  -6   5   -0.20    4.90
 -13   6  -5    2.10    4.70
  13   6   5    3.80    9.60
 -13  -6   5    0.00    4.20
 -13   0  -6    4.50    3.30
 -13   0   6    1.80    2.00
 -13   0   6    0.10    2.20
  13   0   6   -1.90    7.00
  13  -1   6  196.48   14.90
 -13   1   6  187.18    6.40
 -13  -1  -6  180.68    8.00
 -13  -1   6  184.28    7.20
  13   1   6  184.68   15.80
 -13   1  -6  183.78    8.50
 -13  -2  -6   51.49    4.10
  13  -2   6   64.99   10.00
 -13  -2   6   42.70    3.80
 -13   2  -6   40.00    4.70
  13   2   6   57.59   10.50
 -13  -3  -6  245.58    8.90
  13  -3   6  236.48   16.00
  13   3   6  224.88   17.90
 -13   3  -6  244.68   10.50
 -13  -3   6  244.68    9.60
  13  -4   6   10.60    8.40
 -13  -4  -6    8.40    2.80
 -13   4  -6    0.70    4.50
 -13  -4   6    8.30    3.40
  13   4   6    0.90    9.50
  13  -5   6   68.39   11.30
 -13  -5   6   62.39    5.80
 -13   5  -6   53.99    5.90
  13   5   6   72.99   12.50
  13  -6   6    0.00    5.20
  13  -6   6   -2.60    8.80
 -13   6  -6    1.00    5.00
 -13  -6   6   -0.40    4.40
  13   6   6    5.10   10.80
 -13   0  -7   70.89    5.30
 -13   0   7   71.39    4.80
  13   0   7   81.49   11.60
 -13   1   7  174.88    6.80
 -13   1   7  186.78    9.40
  13  -1   7  187.98   16.00
 -13  -1  -7  190.98    8.70
  13   1   7  182.48   16.70
 -13   1  -7  170.48    9.00
 -13  -1   7  176.88    7.60
 -13  -2  -7  472.65   15.00
  13  -2   7  491.25   23.30
 -13  -2   7  472.85   15.10
  13   2   7  439.26   24.20
 -13   2  -7  463.35   15.80
  13  -3   7  501.65   24.00
 -13  -3  -7  501.75   15.40
  13   3   7  456.25   25.50
 -13  -3   7  502.05   16.30
 -13   3  -7  506.05   16.80
 -13  -4  -7    9.30    3.40
  13  -4   7    5.50    8.60
  13   4   7    4.40   10.80
 -13   4  -7    5.00    4.90
 -13  -4   7    2.50    3.60
  13  -5   7    4.60    8.80
 -13  -5   7   -0.60    3.90
 -13   5  -7    4.40    5.20
  13   5   7    1.20   11.40
  13   0   8   32.40    9.30
 -13   0   8   33.00    3.60
 -13   0  -8   26.20    4.80
  13  -1   8   17.50    8.60
 -13  -1  -8   12.50    4.40
 -13   1   8   14.00    3.10
 -13   1  -8   14.70    4.70
 -13  -1   8   16.50    3.30
  13   1   8   17.60    9.70
 -13  -2  -8  143.49    8.40
  13  -2   8  161.38   16.20
 -13   2  -8  139.99    9.60
 -13  -2   8  147.19    7.80
  13   2   8  140.79   18.30
  13  -3   8  128.19   15.90
 -13  -3  -8  118.89    7.80
 -13  -3   8  124.39    8.00
 -13   3  -8  121.39    9.50
  13   3   8  149.69   16.90
 -13  -4  -8    3.60    3.70
  13  -4   8    3.30    9.10
 -13   4  -8    5.80    5.40
  13   4   8   -9.50   11.50
 -13  -4   8    2.30    4.10
  13  -5   8   17.10   10.40
  13   5   8   17.30   13.70
 -13   5  -8    8.20    5.70
 -13  -5   8   16.00    5.00
  13   0   9   51.09   11.90
 -13   0  -9   34.20    5.50
 -13   0   9   40.90    4.30
 -13  -1  -9   29.40    5.30
  13  -1   9   47.00   11.00
 -13  -1   9   25.70    4.00
 -13   1  -9   24.20    5.50
  13   1   9   42.50   12.30
  13  -2   9   22.10   10.20
 -13  -2  -9   14.40    4.90
 -13   2  -9   18.90    5.60
 -13  -2   9   11.70    3.90
  13   2   9   29.10   12.10
  13  -3   9   25.80   10.00
 -13  -3  -9   26.60    5.00
 -13   3  -9   19.20    5.90
  13   3   9   22.70   13.20
 -13  -3   9   20.60    4.50
  13  -4   9   42.60   11.70
 -13  -4  -9   36.60    5.00
  13   4   9   39.00   14.70
 -13   4  -9   29.30    6.60
 -13  -4   9   32.10    5.30
  13   0  10  540.35   27.40
 -13   0 -10  470.75   17.80
  13  -1  10    8.40    9.40
 -13  -1 -10    7.70    5.30
 -13   1 -10    0.30    5.40
  13   1  10   10.50   11.10
 -13  -1  10   -1.50    3.80
  13  -2  10    9.10   10.10
 -13  -2 -10    5.80    5.30
  13   2  10   16.70   12.00
 -13  -2  10    6.80    4.20
 -13   2 -10    3.80    5.80
  14   0   0  155.48    7.70
 -14   0   0  158.18    5.70
 -14   0   0  156.68    8.70
 -14  -1   0  249.97    8.00
 -14   1   0  287.47   13.40
 -14   1   0  260.87    8.40
  14   1   0  266.07    8.00
  14  -1   0  252.77   10.00
  14   1   0  252.17   10.50
 -14   2   0 4268.07  106.19
  14   2   0 3887.21  103.39
  14   2   0 3828.62  106.09
  14  -2   0 3930.41  105.39
 -14  -2   0 3953.20  103.39
 -14   2   0 3841.02  103.89
  14  -3   0  752.32   23.20
 -14  -3   0  780.62   20.50
  14   3   0  742.93   24.00
 -14   3   0  684.03   22.60
  14   3   0  786.72   20.50
 -14   3   0  792.12   21.50
 -14   4   0  424.56   13.80
  14  -4   0  424.46   15.90
 -14   4   0  458.15   13.60
  14  -5   0    5.40    5.20
 -14   5   0    2.40    3.20
 -14  -5   0   -0.10    3.30
 -14   6   0  498.85   15.50
 -14  -6   0  499.05   16.90
  14  -6   0  477.85   19.40
 -14  -7   0  399.06   15.50
 -14   7   0  388.06   13.60
 -14   0  -1    1.90    3.80
 -14   0   1    3.70    3.00
  14   0   1    1.00    3.60
 -14   0  -1    3.90    1.90
  14   0  -1    1.30    2.80
 -14   0   1   -0.10    1.70
  14  -1   1  351.26   13.40
 -14  -1  -1  344.77   10.50
  14   1  -1  351.46   12.50
 -14   1   1  382.36   14.60
 -14   1   1  350.06   10.80
 -14   1  -1  339.37   10.90
 -14  -1   1  360.36   12.80
  14  -1  -1  351.56   11.60
  14   1   1  347.27   13.50
 -14   1  -1  416.46   17.50
  14   1   1  368.26   10.90
 -14  -1   1  344.37   10.50
 -14  -2  -1  442.36   12.40
 -14   2   1  449.66   13.10
  14  -2   1  426.36   15.80
 -14   2   1  457.45   14.50
  14   2  -1  428.26   12.30
  14  -2  -1  431.76   13.40
 -14   2  -1  431.16   13.10
 -14  -2   1  446.26   12.40
  14   2   1  427.86   16.00
  14   2   1  436.76   12.40
 -14  -3  -1   63.29    3.10
 -14   3   1   72.79    4.70
  14  -3   1   54.49    7.50
 -14   3   1   58.19    4.80
  14   3  -1   65.89    3.10
  14  -3  -1   66.59    5.00
 -14   3  -1   69.69    5.00
  14   3   1   58.39    7.80
 -14   4   1    6.30    2.70
 -14  -4  -1    9.60    1.30
  14   4  -1   12.40    1.50
  14  -4   1    8.50    5.10
 -14   4   1    9.80    2.20
 -14  -4   1    9.90    3.10
  14   4   1    7.30    5.30
 -14   4  -1   11.10    3.00
  14  -4  -1    6.50    3.40
 -14   5   1  385.66   12.00
  14  -5   1  342.77   16.20
  14  -5  -1  330.27   13.40
 -14   5  -1  373.56   12.10
 -14  -5   1  363.86   13.00
 -14  -6  -1   46.20    5.40
 -14   6   1   44.20    4.30
  14  -6   1   44.40    8.10
 -14   6  -1   38.40    4.50
 -14  -6   1   48.90    5.50
 -14   7   1    1.50    3.80
 -14  -7  -1   -1.30    4.70
 -14   7  -1    1.00    4.00
 -14  -7   1    5.30    4.80
 -14   0   2  308.97    9.30
 -14   0  -2  286.77    9.40
 -14   0   2  301.27   11.00
  14   0   2  303.07   13.20
 -14   1   2  208.08    7.20
 -14   1   2  204.98    9.70
  14  -1   2  208.78   11.10
 -14  -1  -2  203.58    7.00
 -14   1  -2  201.88    7.40
 -14  -1   2  220.08    8.70
 -14  -1   2  201.08    6.80
  14  -1  -2  205.58    7.30
  14   1   2  206.48   11.00
 -14   2   2   90.79    4.80
  14  -2   2   84.29    8.60
 -14  -2  -2   88.69    4.10
  14   2  -2   90.19    3.80
  14  -2  -2   88.69    4.00
 -14   2  -2   93.69    5.30
 -14  -2   2   89.49    5.10
  14   2   2   92.09    8.80
  14   3  -2   19.30    1.80
  14  -3   2   18.90    5.60
 -14  -3  -2   18.50    1.80
 -14   3   2   24.40    2.90
 -14   3   2   17.50    2.50
  14   3   2   17.30    5.80
 -14   3  -2   13.80    3.00
 -14  -3   2   21.80    3.30
 -14   4   2   55.69    3.00
  14   4  -2   56.19    2.80
  14  -4   2   61.29    7.90
 -14  -4  -2   51.79    2.60
 -14   4   2   45.40    3.70
 -14  -4   2   48.80    4.30
  14   4   2   49.20    7.20
 -14   4  -2   52.59    4.20
  14  -5   2  210.68   13.90
 -14   5   2  215.98    8.70
 -14   5  -2  217.78    9.20
 -14  -5   2  212.58    9.60
  14  -6   2   -0.20    6.60
 -14   6   2    1.10    3.40
 -14  -6  -2    0.40    4.10
 -14  -6   2    2.70    4.20
 -14   6  -2   -1.60    3.80
  14  -7   2   -0.60    7.50
 -14  -7  -2   -0.50    4.90
 -14   7   2    1.40    3.80
 -14  -7   2    0.60    4.30
 -14   7  -2    0.80    4.30
 -14   0   3  993.90   26.60
 -14   0   3  953.20   27.60
 -14   0   3  966.90   26.50
  14   0   3  960.90   31.10
 -14   0  -3  969.50   26.70
 -14   1   3 1743.23   46.70
 -14   1   3 1695.23   48.00
  14  -1   3 1806.62   51.69
 -14   1   3 1763.42   46.30
 -14  -1  -3 1724.93   46.50
 -14  -1   3 1745.53   46.90
 -14  -1   3 1741.33   48.10
 -14   1  -3 1724.23   46.80
  14   1   3 1744.53   51.09
 -14  -2  -3  119.39    4.90
  14  -2   3  104.99   10.10
 -14   2   3  117.89    5.50
 -14  -2   3  114.49    5.70
  14   2   3  112.59   10.40
 -14   2  -3  114.69    6.00
 -14  -3  -3  363.46   10.50
 -14   3   3  365.66   11.50
  14  -3   3  342.07   16.40
  14   3  -3  359.56   10.40
 -14   3  -3  353.46   11.90
  14   3   3  367.36   16.20
 -14  -3   3  366.56   12.10
 -14  -4  -3  262.47    7.80
  14  -4   3  259.77   15.10
 -14   4   3  258.27    9.50
  14   4  -3  261.97    7.90
 -14  -4   3  278.67   10.40
 -14   4  -3  267.57   10.10
 -14   5   3 1623.84   43.80
  14  -5   3 1541.15   49.90
  14   5   3 1595.64   49.20
 -14  -5   3 1625.74   44.90
 -14   5  -3 1631.04   44.10
  14  -6   3    5.00    7.40
 -14   6   3    4.00    3.40
 -14  -6   3    6.00    3.90
 -14   6  -3    1.20    4.10
 -14   7   3   17.70    4.20
  14  -7   3   15.20    8.70
 -14  -7  -3   15.60    5.30
 -14   7  -3   13.40    4.80
 -14  -7   3   17.10    5.10
 -14   0   4   90.69    4.20
 -14   0  -4   83.79    5.30
 -14   0   4   87.99    5.00
  14   0   4   82.09   10.80
 -14   1   4   64.69    3.20
  14  -1   4   59.49    8.00
 -14  -1  -4   56.29    4.60
 -14   1   4   60.99    4.60
  14   1   4   61.79    8.40
 -14  -1   4   64.79    4.20
 -14  -1   4   72.29    5.10
 -14   1  -4   71.09    4.40
 -14   2   4  872.01   22.80
  14  -2   4  826.92   29.60
 -14   2   4  833.92   23.90
 -14  -2  -4  852.81   23.60
  14   2   4  852.61   29.60
 -14   2  -4  872.51   24.30
 -14  -2   4  852.31   24.20
  14  -3   4    6.00    6.30
 -14  -3  -4    3.10    2.20
 -14   3   4    3.00    2.70
 -14   3  -4    2.00    3.30
 -14  -3   4    4.70    2.70
  14   3   4    0.30    6.80
 -14  -4  -4  169.38    6.00
 -14   4   4  175.28    7.70
  14  -4   4  167.68   13.70
 -14  -4   4  174.88    8.40
  14   4   4  196.48   14.30
 -14   4  -4  174.98    8.60
  14  -5   4   78.99   10.40
 -14   5   4   84.39    6.30
 -14  -5   4   80.39    7.00
  14   5   4   85.49   10.70
 -14   5  -4   84.29    5.90
 -14   6   4  134.19    7.60
  14  -6   4  123.29   14.60
  14   6   4  143.19   15.70
 -14   6  -4  131.99    8.90
 -14  -6   4  123.89    9.20
  14  -7   4   11.20    9.10
 -14  -7  -4   -0.60    5.10
 -14  -7   4   -0.30    5.00
 -14   7  -4    4.70    4.90
 -14   0   5   31.00    3.30
  14   0   5   25.70    7.70
 -14   0   5   24.20    2.50
 -14   0  -5   26.40    3.60
 -14  -1  -5   11.40    3.00
  14  -1   5   19.10    7.30
 -14   1   5   15.20    1.90
 -14   1  -5   16.70    3.40
 -14  -1   5   22.00    3.60
 -14  -1   5   14.60    2.50
  14   1   5   11.10    7.30
 -14   2   5  170.98    5.40
 -14  -2  -5  173.38    7.10
  14  -2   5  177.78   13.90
 -14   2  -5  169.28    8.10
 -14  -2   5  175.88    7.30
  14   2   5  162.58   14.20
  14  -3   5  223.68   15.20
 -14  -3  -5  232.48    7.90
 -14  -3   5  211.38    8.80
  14   3   5  204.98   16.10
 -14   3  -5  211.68    9.60
 -14  -4  -5    5.50    2.40
  14  -4   5    3.90    7.20
 -14   4  -5   -1.40    4.10
 -14  -4   5   -0.10    3.20
  14   4   5   -2.30    8.10
  14  -5   5   14.50    8.40
  14   5   5   20.10    9.80
 -14   5  -5    8.40    4.70
 -14  -5   5   12.20    4.00
  14  -6   5   14.00    9.10
  14   6   5   18.30   10.70
 -14  -6   5   19.20    4.80
 -14   6  -5   14.90    5.20
 -14   0  -6   45.30    4.40
 -14   0   6   45.10    3.90
 -14   0   6   44.70    4.50
  14   0   6   40.30    9.20
 -14   1   6   16.00    2.10
  14  -1   6   20.30    7.80
 -14  -1  -6   16.70    3.50
  14   1   6   13.20    8.00
 -14   1  -6   13.70    3.80
 -14  -1   6   16.00    2.80
 -14  -2  -6  849.22   24.50
  14  -2   6  888.01   32.30
  14   2   6  884.01   33.20
 -14  -2   6  843.92   24.80
 -14   2  -6  860.31   25.20
  14  -3   6   66.29   10.40
 -14  -3  -6   63.29    4.30
  14   3   6   64.09   11.30
 -14  -3   6   70.69    5.90
 -14   3  -6   66.99    5.50
  14  -4   6    8.90    8.30
 -14  -4  -6    5.80    2.80
 -14   4  -6    8.10    4.80
  14   4   6    8.60    9.90
 -14  -4   6    3.00    3.50
  14  -5   6  111.09   13.40
 -14  -5   6  122.49    8.40
  14   5   6  125.89   15.10
 -14   5  -6  114.99    7.50
  14  -6   6   57.79   11.80
 -14  -6   6   55.99    6.20
 -14   6  -6   54.69    6.40
  14   6   6   69.09   13.60
 -14   0  -7   18.30    4.20
 -14   0   7   21.70    2.90
  14   0   7   25.80    9.40
  14  -1   7  382.06   20.60
 -14  -1  -7  362.36   13.00
 -14   1   7  383.66   11.60
 -14   1  -7  365.76   13.40
  14   1   7  374.26   21.60
 -14  -1   7  372.56   12.30
 -14  -2  -7   44.70    4.50
  14  -2   7   62.89   11.10
 -14   2  -7   42.50    5.20
 -14  -2   7   57.09    4.50
  14   2   7   44.70   10.80
  14  -3   7  201.98   16.70
 -14  -3  -7  215.28    8.80
 -14  -3   7  209.08    9.50
 -14   3  -7  208.98   10.50
  14   3   7  192.58   19.40
  14  -4   7    0.00    8.50
 -14  -4  -7    2.20    3.30
  14   4   7   -6.60   10.90
 -14  -4   7    0.00    3.70
 -14   4  -7    0.10    5.00
  14  -5   7  257.27   19.70
 -14  -5   7  257.57   12.10
 -14   5  -7  288.57   12.70
  14   5   7  267.47   23.40
 -14   0   8  363.46   12.30
  14   0   8  405.86   22.50
 -14   0  -8  349.37   13.70
 -14   1   8   14.30    4.60
  14  -1   8   12.40    8.40
 -14  -1  -8    8.10    4.40
 -14   1  -8    4.10    4.80
 -14  -1   8   12.50    3.10
  14   1   8   11.50   10.10
  14  -2   8   10.70    9.20
 -14  -2  -8    3.60    4.20
 -14   2  -8    6.00    5.00
  14   2   8   10.10   10.80
 -14  -2   8    4.50    3.20
 -14  -3  -8   92.79    7.10
  14  -3   8  106.19   13.50
 -14   3  -8   84.39    7.00
 -14  -3   8   87.99    7.40
  14   3   8   72.59   13.80
  14  -4   8  176.88   17.90
 -14  -4  -8  184.28    8.50
 -14  -4   8  175.98    9.90
 -14   4  -8  167.78   10.90
  14   4   8  167.18   18.70
  14   0   9   59.49   12.40
 -14   0   9   35.40    4.30
 -14   0  -9   37.10    5.70
  14  -1   9   55.09   11.00
 -14  -1  -9   52.79    5.80
  14   1   9   67.79   13.30
 -14  -1   9   50.49    4.80
 -14   1  -9   51.69    6.10
 -14  -2  -9  185.98   10.00
  14  -2   9  209.88   18.90
 -14   2  -9  179.38   11.10
 -14  -2   9  172.38    9.30
  14   2   9  216.88   21.20
 -14  -3  -9   24.10    4.80
  14  -3   9   28.40   10.60
 -14   3  -9   16.20    5.90
  14   3   9   24.00   13.10
 -14  -3   9   20.60    4.50
  14   0  10  116.79   15.80
 -14   0 -10   62.29    6.70
 -14  -1 -10   31.70    6.00
  14  -1  10   37.00   11.70
 -14   1 -10   20.30    6.00
  14   1  10   45.50   13.20
 -14  -1  10   25.50    4.70
  14  -2  10  271.77   21.70
 -14  -2 -10  275.97   12.30
 -14   2 -10  262.57   13.40
  14   2  10  279.07   23.90
 -14  -2  10  239.38   11.40
  15   0   0    0.90    3.30
 -15   0   0    1.60    1.90
 -15   0   0    0.90    3.60
 -15   1   0    0.10    2.10
  15  -1   0   -1.60    3.10
  15   1   0    3.40    3.80
 -15  -1   0    1.50    1.70
 -15   1   0    2.50    4.60
  15   2   0    2.70    1.50
 -15  -2   0    2.30    1.60
 -15   2   0    3.40    3.20
 -15   2   0    1.00    2.30
  15   2   0   -0.10    4.10
  15  -2   0    2.60    3.40
  15   3   0    2.90    1.50
 -15  -3   0    0.70    1.40
 -15   3   0   -2.30    2.50
  15   3   0    2.80    4.60
  15  -3   0   -0.90    3.70
 -15   3   0   -1.60    3.00
 -15   4   0   -0.80    2.80
  15  -4   0   -2.20    3.90
 -15   4   0    0.70    2.60
  15  -5   0    2.50    4.80
 -15   5   0   -0.10    3.20
 -15  -5   0    0.30    3.40
 -15  -6   0    2.30    4.20
 -15   6   0    0.10    3.60
 -15   7   0   -1.90    3.90
 -15  -7   0   -3.10    4.80
 -15   0   1  338.47   12.70
 -15   0   1  324.07   10.00
  15   0   1  322.37   12.90
  15   0  -1  324.87   11.50
 -15   0  -1  325.27   10.10
 -15   1   1    9.30    2.20
  15  -1   1   13.50    4.20
  15   1  -1   14.50    3.80
 -15   1   1   14.60    4.80
 -15  -1  -1   10.30    2.00
 -15   1  -1   18.10    6.50
 -15  -1   1   11.90    2.00
 -15   1  -1   12.00    2.50
  15   1   1   11.70    4.40
  15  -1  -1   13.40    3.00
  15  -2   1   48.20    6.00
 -15   2   1   46.90    3.30
 -15   2   1   57.99    5.30
 -15  -2  -1   40.50    3.20
  15   2  -1   45.20    3.00
  15  -2  -1   51.49    4.60
  15   2   1   54.79    6.40
  15   2   1   53.89    3.20
 -15   2  -1   40.30    3.40
 -15  -2   1   45.10    3.20
  15   3  -1  274.97    8.00
 -15  -3  -1  268.27    8.00
 -15   3   1  228.18    9.80
 -15   3   1  271.07    9.30
  15  -3   1  259.47   12.20
  15   3   1  275.47    8.10
  15   3   1  271.27   13.00
 -15   3  -1  279.97    9.40
  15  -3  -1  269.07    9.50
  15   4  -1  189.98    5.70
  15  -4   1  162.88   10.70
 -15   4   1  168.58    7.40
 -15   4   1  163.88    6.70
 -15  -4  -1  166.38    5.30
 -15   4  -1  176.08    7.60
  15  -4  -1  168.68    7.80
  15   4   1  162.28   11.10
 -15  -4   1  169.08    8.10
 -15   5   1  233.48    9.30
  15  -5   1  235.68   13.20
 -15  -5   1  232.48   10.40
  15  -5  -1  225.28   14.00
 -15   5  -1  240.18    9.60
 -15  -6  -1   -0.50    4.10
  15  -6   1    1.00    6.40
 -15   6   1   -1.90    3.40
 -15  -6   1    0.60    4.00
 -15   6  -1   -3.10    3.70
 -15   7   1  158.28    8.70
 -15  -7  -1  145.39   10.10
 -15  -7   1  149.88   10.10
 -15   7  -1  153.28    8.90
 -15   0  -2  850.31   23.80
 -15   0   2  858.21   23.70
  15   0   2  859.51   27.50
 -15   0   2  876.81   25.90
 -15   1   2   84.79    4.70
 -15   1   2   89.49    7.20
  15  -1   2   82.29    8.50
 -15  -1  -2   84.39    4.50
 -15  -1   2   91.79    6.10
 -15  -1   2   87.29    4.30
 -15   1  -2   81.29    5.00
  15  -1  -2   81.89    4.80
  15   1   2   87.99    8.70
 -15  -2  -2  250.97    8.00
 -15   2   2  251.57    8.60
  15  -2   2  243.08   12.50
 -15  -2   2  257.87    8.00
  15   2   2  242.08   12.60
 -15  -2   2  257.67    9.10
 -15   2  -2  262.17    9.10
  15  -2  -2  252.77    8.10
  15  -3   2  444.66   18.10
  15   3  -2  464.75   12.80
 -15  -3  -2  468.35   12.90
 -15   3   2  467.85   13.90
 -15   3   2  402.26   13.80
 -15  -3   2  472.25   14.60
 -15   3  -2  455.35   14.20
  15   3   2  470.25   18.40
 -15  -4  -2  162.18    5.40
 -15   4   2  171.78    7.40
  15  -4   2  164.08   11.80
  15   4   2  156.78   12.00
 -15   4  -2  186.78    8.00
 -15  -4   2  179.18    8.30
  15  -5   2    2.40    6.20
 -15   5   2   -2.30    3.10
 -15  -5   2   -1.50    3.60
 -15   5  -2   -4.30    3.50
 -15   6   2   -5.60    3.40
  15  -6   2    1.10    6.80
 -15  -6  -2   -3.70    4.00
 -15  -6   2    1.20    3.90
 -15   6  -2   -2.40    3.90
 -15   7   2  178.78    9.10
 -15  -7  -2  152.28   10.80
 -15  -7   2  170.38   10.70
 -15   7  -2  180.88    9.60
 -15   0   3   11.30    2.10
 -15   0  -3    4.00    2.50
 -15   0   3    8.10    2.20
  15   0   3    6.90    5.40
 -15   0   3   10.60    3.00
 -15   1   3    6.30    2.30
 -15  -1  -3    1.00    2.20
  15  -1   3    1.90    5.50
 -15   1   3    4.10    3.30
 -15  -1   3    3.40    2.20
 -15   1  -3    3.00    2.70
  15   1   3    0.70    5.40
 -15  -1   3    6.70    2.90
  15  -2   3    2.40    5.10
 -15  -2  -3    1.30    2.00
 -15   2   3    2.00    2.40
 -15  -2   3    0.50    2.30
  15   2   3   -0.90    5.60
 -15   2  -3    1.70    2.90
 -15   3   3    8.80    2.70
  15  -3   3    6.00    5.90
 -15  -3  -3    8.30    2.00
 -15   3   3   12.00    1.90
 -15   3  -3    8.70    3.30
  15   3   3    8.90    6.10
 -15  -3   3    9.90    2.90
 -15   4   3    2.90    2.90
  15  -4   3    5.30    6.10
 -15  -4  -3   -0.60    1.50
 -15   4  -3   -2.40    3.50
 -15  -4   3    0.90    3.20
  15   4   3    2.10    6.60
 -15   5   3    3.70    3.20
  15  -5   3   -0.40    6.90
 -15   5  -3    2.80    3.90
 -15  -5   3   -0.10    3.60
  15   5   3    7.20    7.70
  15  -6   3    1.60    7.30
 -15   6   3   -2.20    3.40
 -15  -6   3    4.30    4.20
 -15   6  -3   -4.30    4.20
 -15   7   3    6.10    4.10
  15  -7   3    5.00    8.40
 -15  -7  -3    1.70    5.00
 -15  -7   3    4.50    4.90
 -15   7  -3    1.50    4.70
 -15   0   4  785.12   22.80
 -15   0  -4  769.42   22.10
  15   0   4  784.12   27.80
 -15   0   4  767.42   21.60
  15  -1   4  178.18   12.90
 -15   1   4  193.38    7.20
 -15   1   4  177.38    7.80
 -15   1   4  194.68    6.30
 -15  -1  -4  190.88    7.40
 -15  -1   4  195.68    8.30
 -15   1  -4  188.38    7.80
 -15  -1   4  183.78    7.10
  15   1   4  182.98   13.40
 -15   2   4  195.68    6.00
  15  -2   4  195.08   13.40
 -15  -2  -4  194.18    7.30
 -15   2   4  193.78    7.70
 -15   2  -4  204.38    8.40
 -15  -2   4  195.38    7.70
  15   2   4  191.88   14.00
 -15   3   4   -1.10    2.70
 -15  -3  -4    3.70    2.20
  15  -3   4    0.90    6.20
 -15   3  -4    0.00    3.30
  15   3   4   -1.30    6.40
 -15  -3   4    3.60    2.90
  15  -4   4  208.78   14.70
 -15  -4  -4  188.18    6.50
 -15   4   4  184.58    8.20
  15   4   4  173.58   15.10
 -15  -4   4  182.08    8.80
 -15   4  -4  199.38    9.30
  15  -5   4  225.58   16.40
 -15   5   4  234.68    9.50
  15   5   4  237.68   17.40
 -15   5  -4  248.08   10.70
 -15  -5   4  225.58   10.50
 -15   6   4    5.90    3.70
  15  -6   4    3.90    7.90
 -15  -6   4    1.70    4.30
  15   6   4    8.60    9.00
 -15   6  -4    1.60    4.70
 -15   0  -5  532.15   16.00
 -15   0   5  535.75   15.30
 -15   0   5  519.95   16.10
  15   0   5  509.05   22.60
 -15  -1  -5    1.60    2.90
  15  -1   5    2.00    6.30
 -15   1   5    1.20    1.60
  15   1   5   -1.10    7.20
 -15  -1   5    0.30    2.20
 -15   1  -5    0.00    3.30
  15  -2   5   22.80    7.60
 -15  -2  -5   22.40    3.20
 -15   2   5   25.30    2.30
 -15  -2   5   21.40    3.10
  15   2   5   24.40    8.20
 -15   2  -5   16.90    4.00
 -15  -3  -5  254.87    8.70
  15  -3   5  247.18   16.10
 -15  -3   5  255.27    9.80
  15   3   5  264.97   17.50
 -15   3  -5  233.38   10.40
 -15  -4  -5  313.97   10.00
  15  -4   5  322.07   18.40
  15   4   5  308.27   19.50
 -15   4  -5  327.77   12.40
 -15  -4   5  311.27   11.90
  15  -5   5   84.49   11.60
  15   5   5   99.59   13.60
 -15   5  -5   85.79    6.50
 -15  -5   5   76.89    6.20
  15  -6   5   23.00    9.30
 -15  -6   5   21.60    5.10
  15   6   5   41.40   12.10
 -15   6  -5   25.60    5.50
 -15   0   6   25.10    2.70
 -15   0  -6   22.10    3.90
  15   0   6   29.90    8.70
 -15  -1  -6    2.90    3.40
  15  -1   6    1.50    6.90
 -15   1   6    7.70    2.00
 -15  -1   6    7.50    2.60
 -15   1  -6    7.70    3.90
  15   1   6    3.10    7.90
 -15  -2  -6   -1.50    3.20
  15  -2   6   -1.80    6.90
  15   2   6   -5.10    7.80
 -15   2  -6    0.60    4.00
 -15  -2   6    0.70    2.70
 -15  -3  -6    2.80    3.00
  15  -3   6   -1.70    7.20
 -15   3  -6    2.70    4.40
 -15  -3   6   -2.60    2.90
  15   3   6    4.60    9.20
 -15  -4  -6   11.80    3.00
  15  -4   6    8.70    8.30
 -15   4  -6   11.60    5.00
  15   4   6    8.40   10.10
 -15  -4   6    8.20    3.70
  15  -5   6   -1.90    8.10
 -15  -5   6    3.30    4.00
 -15   5  -6   -0.10    5.00
  15   5   6   -0.80   11.10
  15   0   7   16.60    9.10
 -15   0   7   15.70    2.70
 -15   0  -7   10.50    4.10
 -15   1   7    6.40    2.30
 -15  -1  -7    5.90    3.80
  15  -1   7   10.50    8.00
  15   1   7    3.30    9.20
 -15   1  -7    5.80    4.40
 -15  -1   7    8.10    2.80
 -15  -2  -7  468.35   15.60
  15  -2   7  529.35   24.40
 -15  -2   7  486.85   15.80
 -15   2  -7  498.15   16.70
  15   2   7  497.05   25.80
  15  -3   7  277.17   18.80
 -15  -3  -7  254.97   10.00
  15   3   7  255.87   21.10
 -15   3  -7  292.87   12.10
 -15  -3   7  266.07   10.80
  15  -4   7   31.00    9.80
 -15  -4  -7   35.80    4.00
 -15  -4   7   35.70    4.90
  15   4   7   27.80   12.40
 -15   4  -7   42.00    6.00
  15  -5   7   47.80   11.30
 -15  -5   7   44.60    5.70
 -15   5  -7   49.00    6.50
  15   5   7   48.00   14.50
  15   0   8  374.96   22.70
 -15   0  -8  322.97   13.10
 -15   0   8  349.47   11.80
  15  -1   8   54.89   11.20
 -15  -1  -8   49.60    5.30
  15   1   8   63.99   12.30
 -15  -1   8   49.20    4.40
 -15   1  -8   44.90    5.70
 -15  -2  -8   26.10    4.70
  15  -2   8   28.20   10.00
 -15   2  -8   23.90    5.40
 -15  -2   8   28.30    4.10
  15   2   8   28.90   11.50
  15  -3   8  191.98   17.80
 -15  -3  -8  193.68    8.90
  15   3   8  164.78   20.70
 -15   3  -8  157.88   10.50
 -15  -3   8  161.98    9.20
  15  -4   8  121.89   16.60
 -15  -4  -8   98.39    7.20
  15   4   8  106.29   16.80
 -15  -4   8   98.49    8.40
 -15   4  -8   96.59    7.70
 -15   0  -9    3.50    5.10
  15   0   9   17.30   10.30
  15  -1   9   11.20    9.60
 -15  -1  -9    1.20    4.80
  15   1   9    9.60   10.70
 -15  -1   9   -3.00    3.30
 -15   1  -9   13.30    5.30
  15  -2   9   11.60    9.60
 -15  -2  -9    3.30    4.60
  15   2   9    8.20   11.50
 -15   2  -9    7.90    5.60
 -15  -2   9    2.30    3.70
  15  -3   9    8.40   10.00
 -15  -3  -9    2.20    4.50
  15   3   9    5.80   12.30
 -15  -3   9    0.80    3.90
 -15   3  -9    4.60    5.70
  15   0  10  413.66   25.40
 -15   0 -10  371.86   15.50
  15  -1  10  132.59   16.00
 -15  -1 -10  126.29    9.90
 -15   1 -10  111.49    8.40
  15   1  10  131.49   16.40
  16   0   0  701.23   21.70
 -16   0   0  698.93   19.60
  16  -1   0 1266.47   36.90
  16   1   0 1238.18   37.50
 -16   1   0 1288.67   35.30
 -16  -1   0 1266.47   35.00
 -16   1   0 1473.15   41.80
 -16  -2   0  561.44   15.90
  16   2   0  558.84   19.40
  16  -2   0  587.94   18.30
 -16   2   0  564.94   16.60
  16   3   0 1324.07   40.10
  16   3   0 1397.76   36.30
  16  -3   0 1394.06   38.80
 -16  -3   0 1341.07   36.20
 -16   3   0 1339.57   37.10
  16  -4   0  185.68    9.80
 -16   4   0  196.08    8.20
 -16   5   0  346.97   11.90
  16  -5   0  328.77   14.10
 -16  -5   0  330.97   12.80
 -16   6   0   10.20    4.00
 -16  -6   0    8.30    4.50
 -16  -7   0  536.85   19.60
 -16   7   0  566.54   17.90
 -16   0   1   22.90    2.60
 -16   0  -1   28.10    2.80
  16   0  -1   25.90    4.00
 -16   0   1   27.40    4.70
  16   0   1   25.20    5.10
 -16   1   1  367.06   15.00
 -16   1   1  327.87   10.40
  16  -1   1  322.87   13.20
 -16  -1  -1  334.27   10.20
  16   1  -1  330.67   12.60
  16   1   1  321.97   13.40
 -16  -1   1  328.57   10.10
 -16   1  -1  329.17   10.60
  16  -1  -1  332.57   11.50
 -16   2   1   40.70    4.20
 -16   2   1   30.10    3.10
 -16  -2  -1   30.40    2.50
  16  -2   1   34.10    5.50
 -16   2  -1   32.00    3.30
 -16  -2   1   33.40    2.50
  16   2   1   28.40    5.60
  16  -2  -1   35.10    4.50
  16  -3   1    3.80    4.50
 -16   3   1    5.70    2.70
  16   3  -1    6.20    1.70
 -16   3   1   -0.20    2.90
 -16  -3  -1    4.80    1.70
 -16  -3   1    3.20    1.70
 -16   3  -1    2.60    2.80
  16   3   1    5.30    1.70
  16   3   1    5.80    5.40
  16  -3  -1    5.50    3.00
 -16  -4  -1    8.10    1.60
  16  -4   1    2.50    5.00
 -16   4   1    7.20    3.10
 -16   4  -1    8.50    3.30
  16  -4  -1   10.50    3.40
  16   4   1    8.40    6.00
 -16  -4   1    6.50    3.40
 -16   5   1  343.67   11.80
  16  -5   1  315.37   15.30
 -16  -5   1  336.07   12.90
 -16   5  -1  331.87   12.00
 -16   6   1    3.10    3.70
 -16  -6  -1   -1.00    4.00
 -16  -6   1   -0.60    4.10
 -16   6  -1   -0.50    3.90
 -16  -7  -1   -1.00    5.00
 -16   7   1    4.10    4.30
 -16   7  -1   -3.90    4.30
 -16  -7   1    2.30    4.80
 -16   0  -2    5.60    2.40
 -16   0   2    7.20    2.20
  16   0   2    6.80    5.00
 -16   0   2    6.80    3.30
 -16   1   2    8.60    4.20
  16  -1   2   13.20    5.10
 -16   1   2    7.90    2.40
 -16  -1  -2   10.70    2.30
  16   1   2    4.80    5.20
 -16   1  -2    6.80    2.60
 -16  -1   2    8.10    2.10
 -16   2   2  612.34   17.80
  16  -2   2  624.64   22.00
 -16  -2  -2  620.04   17.20
 -16  -2   2  611.04   17.20
  16  -2  -2  608.34   17.40
  16   2   2  598.54   21.60
 -16   2  -2  609.74   18.00
 -16   3   2    1.80    2.50
  16  -3   2    0.00    5.00
 -16   3   2    4.20    2.70
 -16  -3  -2    2.90    1.80
 -16  -3   2    2.20    2.90
 -16   3  -2   -0.50    3.00
  16   3   2    4.60    6.00
 -16   4   2    7.60    3.10
 -16  -4  -2    7.10    1.60
  16  -4   2    5.30    5.80
  16   4   2    7.00    6.30
 -16  -4   2    4.80    3.30
 -16   4  -2    8.30    3.50
  16  -5   2   18.30    6.70
 -16   5   2   15.50    3.60
 -16  -5   2   15.90    4.30
 -16   5  -2   15.70    4.20
 -16  -6  -2   49.00    5.90
 -16   6   2   52.99    4.80
  16  -6   2   63.29    9.30
 -16  -6   2   49.90    5.50
 -16   6  -2   52.59    5.40
 -16   0   3 1738.63   47.80
  16   0   3 1727.73   50.69
 -16   0   3 1733.23   46.10
 -16   0  -3 1683.63   46.20
 -16   0   3 1702.13   46.10
 -16  -1  -3   86.09    5.00
 -16   1   3   79.79    6.70
  16  -1   3   73.29    9.70
 -16   1   3   84.79    5.00
  16   1   3   72.59   10.00
 -16  -1   3   86.39    5.00
 -16   1  -3   80.79    5.60
  16  -2   3  356.96   16.60
 -16  -2  -3  369.56   11.30
 -16   2   3  380.16   12.00
  16   2   3  388.96   17.20
 -16  -2   3  381.36   12.30
 -16   2  -3  380.26   12.40
  16  -3   3  262.17   14.70
 -16  -3  -3  274.37    8.60
 -16   3   3  282.67    9.90
 -16   3  -3  284.07   10.40
 -16  -3   3  274.87   10.30
  16   3   3  273.07   15.20
  16  -4   3  786.82   28.80
 -16  -4  -3  798.12   22.10
 -16   4   3  832.02   23.60
 -16  -4   3  819.32   24.40
  16   4   3  831.82   29.40
 -16   4  -3  839.82   24.00
  16  -5   3  368.96   18.80
 -16   5   3  382.16   12.90
 -16   5  -3  383.66   13.50
 -16  -5   3  361.06   13.90
  16   5   3  395.56   19.80
 -16   6   3  247.78   10.30
  16  -6   3  229.98   16.50
 -16  -6   3  236.88   11.50
 -16   6  -3  243.48   10.90
 -16   0   4    3.70    1.90
 -16   0  -4    1.50    3.00
  16   0   4    2.30    6.10
 -16   0   4    7.80    3.00
 -16   1   4   91.99    5.30
 -16  -1  -4   93.09    5.60
  16  -1   4   91.59   11.50
 -16   1   4   98.89    6.40
 -16   1   4   99.49    4.30
 -16  -1   4   96.99    5.20
  16   1   4   95.99   11.80
 -16   1  -4   97.89    6.20
 -16   2   4  221.98    8.50
 -16   2   4  224.38    6.90
 -16  -2  -4  229.98    8.00
  16  -2   4  226.18   14.10
  16   2   4  232.08   15.00
 -16  -2   4  215.58    8.50
 -16   2  -4  216.68    9.10
 -16  -3  -4  114.89    5.40
  16  -3   4  104.69   11.90
 -16   3   4  123.49    6.60
 -16  -3   4  115.09    6.70
 -16   3  -4  115.19    7.40
  16   3   4  113.89   13.00
 -16   4   4   -0.80    3.10
  16  -4   4    2.40    6.80
 -16  -4  -4   -2.50    1.90
  16   4   4    1.60    8.10
 -16  -4   4   -1.30    3.20
 -16   4  -4    1.80    4.10
 -16   5   4   30.70    4.20
  16  -5   4   27.40    8.60
  16   5   4   32.10    9.50
 -16  -5   4   31.60    4.80
 -16   5  -4   23.90    4.90
  16  -6   4   30.80    9.40
 -16   6   4   34.90    4.60
  16   6   4   43.40   11.20
 -16  -6   4   28.70    5.10
 -16   6  -4   35.00    5.50
 -16   0   5   17.10    2.40
  16   0   5   17.90    7.70
 -16   0   5   20.90    3.40
 -16   0  -5    9.30    3.40
  16  -1   5   25.10    7.80
 -16  -1  -5   20.50    3.50
 -16   1   5   23.70    2.30
  16   1   5   24.10    8.50
 -16   1  -5   25.20    4.00
 -16  -1   5   22.50    2.90
 -16  -2  -5  157.88    7.00
  16  -2   5  155.98   13.30
 -16   2   5  156.18    5.20
 -16   2  -5  153.88    8.20
  16   2   5  146.19   14.70
 -16  -2   5  146.79    7.10
 -16  -3  -5   43.50    3.60
  16  -3   5   45.80    9.20
 -16  -3   5   38.30    4.10
  16   3   5   41.10   10.10
 -16   3  -5   34.10    4.80
  16  -4   5   15.70    7.90
 -16  -4  -5   19.30    2.70
 -16   4  -5   11.10    4.60
  16   4   5    9.20    8.80
 -16  -4   5   14.90    3.90
  16  -5   5  112.19   14.30
  16   5   5  130.19   14.50
 -16   5  -5  120.29    9.40
 -16  -5   5  106.39    8.40
  16  -6   5   49.60   10.80
 -16   6  -5   43.00    6.10
 -16  -6   5   45.90    6.10
  16   6   5   44.80   12.60
  16   0   6  209.08   16.20
 -16   0   6  202.58    7.50
 -16   0  -6  193.48    8.80
 -16   1   6  369.16   10.90
  16  -1   6  371.96   19.50
 -16  -1  -6  346.47   12.10
 -16   1  -6  345.67   12.70
 -16  -1   6  346.67   11.70
  16   1   6  343.27   19.80
  16  -2   6  553.04   24.20
 -16  -2  -6  536.15   16.50
 -16   2  -6  539.85   17.50
  16   2   6  539.15   25.30
 -16  -2   6  546.45   16.90
  16  -3   6  489.85   22.90
 -16  -3  -6  440.16   14.20
 -16  -3   6  444.76   15.20
  16   3   6  442.26   23.70
 -16   3  -6  477.05   15.90
  16  -4   6   29.80    9.10
 -16  -4  -6   29.40    3.40
 -16  -4   6   28.90    4.40
  16   4   6   31.60   11.10
 -16   4  -6   29.80    5.50
  16  -5   6   98.69   12.60
 -16  -5   6   67.79    6.20
  16   5   6   97.89   15.30
 -16   5  -6   83.89    6.90
  16   0   7  413.26   22.40
 -16   0   7  395.16   12.70
 -16   0  -7  387.26   13.90
 -16   1   7   26.80    3.10
  16  -1   7   26.60    8.80
 -16  -1  -7   19.80    4.20
  16   1   7   31.90   10.50
 -16  -1   7   19.80    3.30
 -16   1  -7   21.40    4.80
  16  -2   7  167.18   15.60
 -16  -2  -7  147.79    7.90
 -16   2  -7  144.59    9.20
 -16  -2   7  142.99    7.60
  16   2   7  143.69   17.80
 -16  -3  -7   16.50    3.80
  16  -3   7   16.30    9.00
  16   3   7   19.00   11.00
 -16  -3   7   11.80    3.70
 -16   3  -7   11.90    5.20
  16  -4   7  219.48   17.80
 -16  -4  -7  191.58   10.60
 -16  -4   7  189.68    9.90
 -16   4  -7  215.88   11.50
  16   4   7  192.98   21.20
 -16   0  -8  331.97   13.60
 -16   0   8  355.06   12.10
  16   0   8  406.16   23.00
  16  -1   8  102.39   13.40
 -16  -1  -8   73.49    6.00
 -16  -1   8   73.79    6.10
 -16   1  -8   79.99    6.70
  16   1   8   80.49   13.20
  16  -2   8   21.40    9.20
 -16  -2  -8   17.50    4.50
 -16  -2   8   16.00    3.90
  16   2   8   22.40   11.30
 -16   2  -8   16.10    5.30
 -16  -3  -8   25.00    4.40
  16  -3   8   40.70   11.00
 -16  -3   8   19.40    4.40
 -16   3  -8   19.20    5.50
  16   3   8   21.70   12.20
  16  -4   8   96.69   13.80
 -16  -4   8   85.79    8.30
 -16   4  -8   77.09    7.40
  16   4   8   75.69   15.60
 -16   0  -9   47.20    6.10
  16   0   9   72.89   12.90
  16  -1   9  191.58   18.70
 -16  -1  -9  156.68    9.80
  16   1   9  187.08   20.00
 -16   1  -9  151.48   10.40
 -16  -1   9  148.89    8.50
 -16  -2  -9    6.70    4.80
  16  -2   9   16.00    9.40
  16   2   9   14.40   11.40
 -16  -2   9    4.90    3.80
 -16   2  -9    2.20    5.50
 -17   0   0    2.80    2.20
  17   0   0    3.40    3.80
  17  -1   0    3.40    3.70
 -17  -1   0    3.50    2.10
 -17   1   0   -0.10    2.20
 -17   1   0    7.30    5.60
  17   1   0    3.20    4.20
  17  -2   0    4.30    3.70
  17   2   0   -0.10    4.60
 -17   2   0    1.90    2.60
 -17  -2   0    0.40    1.80
 -17   3   0    1.50    2.80
  17  -3   0    0.20    3.80
  17   3   0    1.50    1.70
  17   3   0   -1.10    5.00
 -17  -3   0    3.60    1.70
  17  -4   0    1.60    4.40
 -17   4   0    1.20    3.20
 -17  -5   0    0.00    3.70
 -17   5   0   -1.60    3.50
 -17   6   0   -1.10    4.00
 -17  -6   0    3.10    4.60
 -17   0  -1   63.79    4.40
 -17   0   1   73.69    7.90
 -17   0   1   62.29    4.40
  17   0   1   62.49    7.60
  17   0  -1   66.09    6.10
 -17   1   1    3.60    2.40
  17   1  -1    1.60    3.90
  17  -1   1    0.80    4.30
 -17  -1  -1    1.60    2.10
 -17   1   1    1.30    4.80
  17   1   1    1.70    4.50
 -17   1  -1   -1.40    2.40
  17  -1  -1    2.80    3.20
 -17  -1   1    4.10    2.00
  17  -2   1  345.27   13.80
 -17   2   1  335.97   11.10
 -17   2   1  397.96   14.00
 -17  -2  -1  327.77   10.30
 -17   2  -1  334.37   11.20
 -17  -2   1  334.17   10.30
  17  -2  -1  337.97   11.60
  17   2   1  334.67   14.80
  17  -3   1  381.06   15.30
 -17   3   1  378.06   12.20
 -17  -3  -1  367.96   10.90
  17   3   1  394.56   11.30
  17   3   1  362.86   16.20
  17  -3  -1  379.66   12.30
 -17   3  -1  374.66   12.40
 -17  -3   1  372.46   11.00
 -17  -4  -1   63.79    3.20
  17  -4   1   63.39    7.00
 -17   4   1   48.30    4.30
 -17   4  -1   49.30    4.50
  17   4   1   53.49    7.40
  17  -4  -1   66.19    8.30
 -17  -4   1   52.49    5.00
  17  -5   1  121.09   10.70
 -17   5   1  116.89    7.50
 -17  -5   1  134.99    8.50
 -17   5  -1  131.79    8.00
 -17  -6  -1   67.29    6.50
 -17   6   1   66.59    5.40
 -17   6  -1   59.69    5.50
 -17  -6   1   68.99    6.60
 -17   0   2 2731.83   71.69
  17   0   2 2674.63   75.29
 -17   0   2 2724.93   74.39
 -17   0  -2 2685.13   71.69
 -17   1   2   60.89    6.70
 -17   1   2   40.40    3.40
 -17  -1  -2   53.89    3.50
  17  -1   2   51.99    6.90
 -17  -1   2   48.70    3.20
  17   1   2   52.49    7.00
 -17   1  -2   44.20    3.70
  17  -2   2   14.70    5.60
 -17   2   2   19.10    3.00
 -17  -2  -2   15.00    2.40
  17  -2  -2   18.60    2.80
 -17   2  -2   17.40    3.30
  17   2   2   17.10    6.10
 -17  -2   2   19.90    2.40
  17  -3   2   37.00    6.60
 -17  -3  -2   35.10    2.60
 -17   3   2   32.30    3.50
  17   3   2   42.40    7.70
 -17  -3   2   27.20    3.70
 -17   3  -2   24.00    3.80
 -17   4   2  894.01   25.70
 -17  -4  -2  895.11   24.30
  17  -4   2  864.41   29.90
  17   4   2  924.81   31.00
 -17  -4   2  906.71   26.70
 -17   4  -2  932.51   26.10
 -17   5   2   34.00    4.30
  17  -5   2   37.90    7.60
 -17  -5   2   33.40    4.70
 -17   5  -2   43.00    4.90
 -17   6   2  230.78   10.10
  17  -6   2  219.48   15.90
 -17   6  -2  232.38   10.60
 -17  -6   2  206.58   11.30
 -17   0   3   11.20    3.70
 -17   0   3    9.30    2.50
 -17   0   3    7.10    2.30
  17   0   3    5.70    5.80
 -17   0  -3    4.90    2.90
 -17   1   3    3.30    3.90
  17  -1   3    6.70    5.90
 -17   1   3    1.50    2.50
 -17  -1  -3    3.20    2.50
 -17  -1   3    3.70    2.10
 -17  -1   3    2.80    2.40
  17   1   3    2.40    5.80
 -17   1  -3    0.70    2.90
 -17  -2  -3   11.40    2.40
  17  -2   3   10.50    6.20
 -17   2   3    9.80    2.90
 -17  -2   3   15.00    3.00
  17   2   3    8.80    6.10
 -17   2  -3   10.40    3.40
 -17   3   3   -1.50    2.90
 -17  -3  -3    0.70    2.10
  17  -3   3   -0.70    5.70
  17   3   3   -2.50    6.30
 -17   3  -3    1.00    3.40
 -17  -3   3   -2.60    2.80
  17  -4   3   15.00    6.90
 -17  -4  -3   10.10    2.00
 -17   4   3    9.30    3.40
 -17  -4   3   11.70    3.80
  17   4   3   11.40    8.00
 -17   4  -3    7.60    4.00
  17  -5   3    6.70    7.10
 -17   5   3    5.30    3.70
 -17  -5   3    8.90    4.10
  17   5   3    7.60    8.30
 -17   5  -3    8.00    4.40
  17  -6   3    2.10    7.30
 -17   6   3   -0.40    3.90
 -17  -6   3    2.20    4.30
 -17   6  -3   -2.90    4.60
  17   0   4  458.75   20.20
 -17   0  -4  467.55   14.40
 -17   0   4  458.75   13.90
 -17   0   4  475.95   15.50
 -17  -1  -4   87.19    5.50
 -17   1   4   75.19    5.30
 -17   1   4   76.39    4.10
  17  -1   4   89.99   10.00
  17   1   4   97.99   10.40
 -17   1  -4   76.69    5.00
 -17  -1   4   77.19    5.10
  17  -2   4  434.86   19.70
 -17   2   4  468.35   12.90
 -17  -2  -4  460.25   13.70
 -17   2   4  444.76   14.20
  17   2   4  446.26   20.50
 -17   2  -4  461.05   14.70
 -17  -2   4  452.35   14.40
 -17  -3  -4   37.90    3.10
 -17   3   4   33.30    3.80
  17  -3   4   39.50    8.10
 -17  -3   4   32.10    3.90
 -17   3  -4   33.90    4.60
  17   3   4   46.30    9.40
  17  -4   4   92.89   10.70
 -17  -4  -4   73.89    4.30
 -17   4   4   85.19    6.60
  17   4   4   97.59   12.10
 -17  -4   4   86.09    6.90
 -17   4  -4   82.19    5.90
  17  -5   4   58.29    9.80
 -17   5   4   49.80    4.80
 -17  -5   4   45.20    5.20
  17   5   4   48.30   10.80
 -17   5  -4   44.30    5.40
 -17   6   4    0.30    4.00
  17  -6   4    1.10    8.00
 -17   6  -4   -1.00    4.90
 -17  -6   4    6.00    4.50
  17   6   4    3.80    9.70
 -17   0  -5    7.00    3.50
 -17   0   5    2.70    2.10
  17   0   5   12.80    7.30
  17  -1   5  425.66   20.80
 -17   1   5  446.66   12.80
 -17  -1  -5  441.56   13.90
 -17   1  -5  429.96   14.40
 -17  -1   5  443.46   13.70
  17   1   5  424.26   21.10
  17  -2   5   59.29    9.50
 -17  -2  -5   47.60    4.10
 -17   2   5   50.29    3.80
 -17  -2   5   49.40    4.30
 -17   2  -5   46.00    4.80
  17   2   5   86.89   11.40
  17  -3   5  993.20   35.10
 -17  -3  -5  992.60   27.50
 -17   3  -5 1017.70   28.90
  17   3   5  997.80   36.00
 -17  -3   5  974.00   28.80
  17  -4   5    3.80    7.70
 -17  -4  -5    4.00    3.20
 -17   4  -5    1.30    4.50
  17   4   5   -4.10    9.40
 -17  -4   5   -0.30    3.40
  17  -5   5   11.50    8.50
 -17   5  -5   17.10    5.30
  17   5   5   20.30   10.80
 -17  -5   5   18.60    4.80
  17   0   6    0.20    7.70
 -17   0   6   -1.80    2.20
 -17   0  -6    1.30    3.70
 -17   1   6   36.60    3.00
 -17  -1  -6   38.20    4.30
  17  -1   6   45.90   10.10
 -17   1  -6   34.40    4.80
  17   1   6   39.90   10.40
 -17  -1   6   40.10    3.70
  17  -2   6   13.60    7.80
 -17  -2  -6    6.50    3.60
 -17  -2   6    8.20    3.10
  17   2   6    7.40    9.10
 -17   2  -6   12.70    4.50
 -17  -3  -6   37.40    4.00
  17  -3   6   46.70    9.70
 -17  -3   6   40.50    4.40
  17   3   6   48.70   11.90
 -17   3  -6   43.00    5.60
  17  -4   6    5.30    8.20
 -17  -4   6    1.30    3.60
  17   4   6   -4.80   10.40
 -17   4  -6   -4.80    4.70
  17  -5   6   16.60    9.30
 -17  -5   6    7.30    4.40
  17   5   6   10.50   12.50
 -17   5  -6   12.30    5.70
 -17   0  -7   39.40    4.90
 -17   0   7   40.60    3.70
  17   0   7   52.19   10.80
 -17  -1  -7  293.57   11.50
  17  -1   7  317.87   20.00
 -17   1  -7  282.27   12.00
  17   1   7  296.37   20.10
 -17  -1   7  294.77   10.70
 -17  -2  -7  114.09    7.50
  17  -2   7  143.19   15.10
  17   2   7  138.09   15.60
 -17  -2   7  111.99    7.00
 -17   2  -7  113.49    9.00
  17  -3   7    7.90    8.50
 -17  -3  -7    3.10    3.60
 -17  -3   7    0.30    3.40
  17   3   7    8.00   10.60
 -17   3  -7   -5.30    5.00
  17  -4   7   37.70   10.30
  17   4   7   30.30   13.10
 -17  -4   7   13.50    4.30
 -17   4  -7   24.20    6.00
  17   0   8  877.41   34.90
 -17   0  -8  839.32   25.70
  17  -1   8   21.70    9.60
 -17  -1  -8   19.80    4.80
  17   1   8   16.20   10.60
 -17   1  -8   18.80    5.20
 -17  -1   8   15.40    3.50
  17  -2   8   11.20    8.50
 -17  -2  -8    7.70    4.30
 -17   2  -8   14.70    5.30
 -17  -2   8    7.10    3.70
  17   2   8    3.90   10.60
  17  -3   8   14.30    9.50
 -17  -3  -8   12.50    4.20
 -17   3  -8    7.90    5.60
  17   3   8    4.30   11.40
 -17  -3   8    6.80    4.10
 -17   0  -9   18.00    5.50
  17   0   9   30.60   11.30
  17  -1   9   69.79   13.00
 -17  -1  -9   47.50    5.90
 -17   1  -9   32.40    6.10
  17   1   9   66.29   13.40
 -17  -2  -9   23.00    5.10
 -17   2  -9   22.50    6.00
  18   0   0 3855.01  104.29
 -18   0   0 3898.31  102.19
  18  -1   0   17.30    4.40
 -18  -1   0   16.50    2.50
 -18   1   0   15.00    2.90
  18   1   0   19.50    5.10
  18   2   0   45.70    6.40
  18  -2   0   46.20    5.10
 -18  -2   0   46.30    3.10
 -18   2   0   39.80    3.70
 -18  -3   0   23.60    2.40
  18  -3   0   32.60    4.80
 -18   3   0   18.40    3.40
 -18   4   0 1438.86   40.10
  18  -4   0 1474.25   41.60
 -18   5   0    3.70    3.80
 -18  -5   0    6.70    4.00
 -18   6   0  298.07   11.80
 -18  -6   0  272.17   13.10
  18   0  -1   32.90    4.80
 -18   0  -1   25.10    3.00
 -18   0   1   34.40    3.10
  18   0   1   33.50    5.70
 -18   1   1    3.70    2.60
 -18   1   1   10.00    5.30
 -18  -1  -1    8.50    2.40
  18  -1   1    6.10    4.60
  18   1  -1    3.10    4.30
 -18  -1   1    5.80    2.30
  18  -1  -1    5.90    3.50
 -18   1  -1    5.50    2.70
  18   1   1    4.90    4.80
  18  -2   1   50.59    6.20
 -18   2   1   39.90    3.70
 -18  -2  -1   44.10    3.00
 -18   2  -1   32.00    3.60
 -18  -2   1   42.70    3.00
  18  -2  -1   47.00    5.20
  18   2   1   39.60    6.70
 -18  -3  -1   64.69    3.80
 -18   3   1   63.99    4.50
  18  -3   1   62.09    8.10
 -18   3  -1   55.49    4.40
  18   3   1   68.29    8.10
  18  -3  -1   71.09    5.50
 -18  -3   1   68.59    3.90
 -18   4   1   29.90    4.00
  18  -4   1   41.80    6.30
 -18  -4  -1   40.80    3.00
 -18   4  -1   31.00    4.20
 -18  -4   1   31.80    4.40
 -18   5   1   53.99    4.80
  18  -5   1   60.89   11.80
 -18   5  -1   58.29    5.20
 -18  -5   1   54.39    5.70
 -18   6   1    2.60    4.10
 -18  -6  -1    2.60    4.50
 -18  -6   1    3.10    4.80
 -18   6  -1   -0.40    4.30
  18   0   2  109.79    9.70
 -18   0   2  104.49    5.40
 -18   0   2  114.79    7.90
 -18   0  -2  103.59    5.90
 -18   1   2   -1.00    2.50
  18  -1   2   -0.30    5.10
 -18   1   2    3.30    4.50
 -18  -1  -2    2.50    2.40
  18   1   2   -2.30    5.30
 -18   1  -2   -0.60    2.80
 -18  -1   2    2.00    2.20
 -18  -2  -2  288.87    9.10
  18  -2   2  273.87   13.70
 -18   2   2  278.27    9.90
  18  -2  -2  281.47    9.40
 -18  -2   2  280.47    9.00
 -18   2  -2  274.07   10.20
  18   2   2  283.57   14.30
 -18   3   2    0.20    2.90
 -18  -3  -2    0.60    2.00
  18  -3   2    2.20    5.40
 -18   3  -2    1.70    3.40
 -18  -3   2   -0.10    3.10
  18   3   2    2.00    6.40
 -18   4   2    7.20    3.40
  18  -4   2    6.40    5.80
 -18   4  -2    9.00    3.90
 -18  -4   2   11.20    3.90
  18   4   2   13.10    7.30
 -18   5   2   -2.50    3.60
  18  -5   2    4.90    6.30
 -18   5  -2    0.70    4.10
 -18  -5   2    2.50    4.30
 -18   6   2   17.90    4.50
 -18   6  -2    5.30    4.70
 -18  -6   2   11.70    4.90
 -18   0   3   43.70    6.00
 -18   0  -3   28.40    3.40
 -18   0   3   33.90    3.20
 -18   0   3   36.40    3.30
  18   0   3   36.10    7.10
 -18  -1  -3  198.68    7.70
 -18   1   3  214.68    8.00
  18  -1   3  192.78   12.80
 -18   1  -3  202.98    8.30
  18   1   3  201.08   13.30
 -18  -1   3  203.88    8.00
 -18  -1   3  202.48    7.40
 -18   2   3   52.69    4.10
 -18  -2  -3   53.79    3.60
  18  -2   3   74.29    9.00
 -18  -2   3   46.60    4.10
 -18   2  -3   47.80    4.50
  18   2   3   66.89    9.00
  18  -3   3  982.60   33.20
 -18  -3  -3  972.60   27.40
 -18   3   3 1009.80   28.40
 -18   3  -3 1043.60   28.80
  18   3   3 1019.80   33.90
 -18  -3   3 1005.10   29.00
 -18   4   3   51.79    4.60
  18  -4   3   53.19    8.40
 -18   4  -3   51.09    5.10
 -18  -4   3   52.29    5.20
  18   4   3   65.99   10.10
 -18   5   3   14.00    4.00
  18  -5   3   12.90    7.30
 -18   5  -3   12.70    4.60
 -18  -5   3    6.90    4.10
  18   5   3    9.00    8.80
  18  -6   3    5.80    7.70
 -18   6   3    1.70    4.10
 -18   6  -3    4.70    5.00
 -18  -6   3   -0.20    4.30
  18   0   4  307.17   16.60
 -18   0   4  319.37   10.30
 -18   0  -4  320.77   11.00
  18  -1   4   11.20    6.90
 -18   1   4   10.00    2.10
 -18   1   4    8.90    2.90
 -18  -1  -4   10.10    3.10
  18   1   4   11.90    7.40
 -18   1  -4    8.20    3.60
 -18  -1   4    9.00    2.70
 -18  -2  -4    7.80    2.90
  18  -2   4    9.00    6.90
 -18   2   4    8.50    3.10
 -18   2   4   10.40    1.80
 -18  -2   4   10.50    3.00
  18   2   4   10.30    7.40
 -18   2  -4    5.70    3.80
 -18  -3  -4   23.70    2.90
 -18   3   4   22.50    3.80
  18  -3   4   27.80    7.50
 -18  -3   4   16.60    3.60
 -18   3  -4   22.00    4.50
  18   3   4   27.90    8.40
 -18   4   4  119.19    7.40
  18  -4   4  104.09   12.70
 -18   4  -4  109.19    8.60
 -18  -4   4  118.29    7.80
  18   4   4  110.69   15.40
 -18   5   4    5.00    3.90
  18  -5   4    5.00    7.50
  18   5   4   -4.40    9.30
 -18   5  -4   -2.10    4.80
 -18  -5   4    1.70    4.00
 -18   0  -5   14.50    3.80
  18   0   5   10.40    7.80
 -18   0   5   12.90    2.60
 -18   1   5  175.58    6.50
 -18  -1  -5  170.68    7.80
  18  -1   5  173.28   14.60
  18   1   5  179.78   15.60
 -18   1  -5  178.28    8.70
 -18  -1   5  181.58    7.50
 -18  -2  -5   -1.20    3.10
  18  -2   5    6.30    7.00
  18   2   5    2.30    7.80
 -18   2  -5    4.70    4.20
 -18  -2   5    1.70    3.00
  18  -3   5    2.70    6.90
 -18  -3  -5   -0.50    2.90
  18   3   5    2.10    8.50
 -18   3  -5   -3.00    4.40
 -18  -3   5    2.10    3.30
  18  -4   5    8.70    7.90
  18   4   5    2.20    9.60
 -18  -4   5    9.10    3.90
 -18   4  -5    5.10    5.00
  18  -5   5  247.58   17.60
  18   5   5  246.98   21.10
 -18   5  -5  269.57   12.20
 -18  -5   5  252.87   11.80
  18   0   6  787.42   31.30
 -18   0   6  801.92   22.90
 -18   0  -6  819.72   23.80
  18  -1   6   54.79   10.60
 -18  -1  -6   44.20    4.60
 -18   1   6   45.70    4.00
 -18   1  -6   46.20    5.20
 -18  -1   6   39.60    3.80
  18   1   6   50.79   10.80
 -18  -2  -6   93.19    6.50
  18  -2   6  101.09   13.50
  18   2   6  114.99   13.80
 -18  -2   6   85.49    6.40
 -18   2  -6   92.89    6.60
 -18  -3  -6   43.20    4.10
  18  -3   6   31.10    8.80
  18   3   6   43.20   12.00
 -18   3  -6   31.40    5.50
 -18  -3   6   37.90    4.60
  18  -4   6  251.37   18.00
 -18  -4   6  243.78   11.20
  18   4   6  253.27   21.20
 -18   4  -6  261.87   12.20
  18   0   7    3.90    9.20
 -18   0   7   -1.30    2.60
 -18   0  -7   -0.60    4.30
  18  -1   7   75.29   11.70
 -18  -1  -7   73.99    5.70
 -18   1  -7   61.09    6.00
  18   1   7   86.09   13.10
 -18  -1   7   65.09    5.80
  18  -2   7    2.60    7.90
 -18  -2  -7    2.20    3.90
  18   2   7   -3.20    9.50
 -18  -2   7    0.00    3.10
 -18   2  -7   -0.10    4.80
 -18  -3  -7  151.28    7.90
  18  -3   7  159.48   16.10
 -18   3  -7  170.28   10.50
  18   3   7  142.39   19.40
 -18  -3   7  135.69    8.40
  18  -4   7    4.70    8.90
 -18  -4   7   -0.70    3.90
 -18   4  -7   -6.50    5.40
  18   4   7   -5.10   11.40
 -18   0  -8   34.00    5.30
  18   0   8   46.60   11.70
  18  -1   8   18.50   10.20
 -18  -1  -8   10.40    4.60
 -18   1  -8   20.90    5.40
 -18  -1   8   12.20    3.70
  18   1   8   21.10   11.20
 -18  -2  -8  146.99    8.70
  18  -2   8  158.48   17.10
 -18   2  -8  145.99   10.30
 -18  -2   8  128.39    8.20
  18   2   8  147.09   19.40
  19   0   0   19.80    4.90
  19  -1   0   -1.40    4.00
 -19  -1   0    0.00    2.30
 -19   1   0    0.10    2.70
  19   1   0   -1.00    4.60
  19   2   0   -2.30    5.20
  19  -2   0    4.00    4.20
 -19   2   0   -1.70    2.80
 -19  -2   0   -0.70    2.10
 -19   3   0   -1.30    3.10
 -19  -3   0   -0.30    2.00
  19  -3   0    2.60    4.10
 -19   4   0   -2.70    3.50
 -19   5   0    1.90    4.00
 -19  -5   0   -1.30    3.90
 -19  -6   0   -1.40    4.70
 -19   6   0   -0.40    4.40
  19   0  -1  341.87   13.20
 -19   0   1  367.56   11.30
 -19   0  -1  349.57   11.30
  19   0   1  348.37   14.50
 -19  -1  -1   77.59    4.90
 -19   1   1   86.69    5.40
  19   1  -1   71.79    7.80
  19  -1   1   73.49    8.10
 -19   1   1   93.69    9.90
  19  -1  -1   77.49    6.60
 -19  -1   1   72.49    4.80
 -19   1  -1   68.89    5.40
  19   1   1   78.69    8.80
 -19  -2  -1  121.99    5.50
  19  -2   1  128.39    9.30
 -19   2   1  122.89    6.60
 -19  -2   1  119.59    5.40
  19  -2  -1  126.09    7.00
 -19   2  -1  119.69    6.70
  19   2   1  127.59   10.70
  19  -3   1  151.98   10.00
 -19  -3  -1  144.79    5.70
 -19   3   1  142.49    7.50
 -19  -3   1  140.49    5.70
 -19   3  -1  151.08    7.70
  19  -3  -1  157.68   10.20
  19   3   1  144.59   11.90
 -19   4   1  166.88    8.20
  19  -4   1  166.78   10.90
 -19  -4   1  149.99    8.90
 -19   4  -1  147.59    8.30
 -19   5   1  304.57   11.70
 -19   5  -1  311.47   12.00
 -19  -5   1  283.67   12.80
 -19   6   1  106.99    8.30
 -19  -6  -1   99.19    9.20
 -19   6  -1   92.69    6.60
 -19  -6   1  110.69    8.10
  19   0   2  369.96   16.10
 -19   0  -2  369.86   12.00
 -19   0   2  382.36   11.90
 -19   1   2  496.85   15.10
 -19  -1  -2  472.25   14.70
  19  -1   2  496.45   19.00
 -19   1  -2  491.55   15.20
 -19  -1   2  508.15   14.70
  19   1   2  491.45   19.20
 -19   2   2  294.37   10.20
 -19  -2  -2  274.17    9.20
  19  -2   2  282.37   13.90
  19   2   2  272.17   14.70
 -19  -2   2  288.37    9.20
 -19   2  -2  277.07   10.40
  19  -3   2  578.94   21.60
 -19   3   2  572.64   17.40
 -19  -3  -2  550.34   16.10
  19   3   2  554.44   22.20
 -19  -3   2  573.44   18.10
 -19   3  -2  575.34   17.70
  19  -4   2  122.69   10.90
 -19   4   2  122.79    7.50
  19   4   2  137.59   13.60
 -19  -4   2  113.49    8.10
 -19   4  -2  121.89    8.20
  19  -5   2  195.38   13.20
 -19   5   2  175.68    9.10
 -19   5  -2  182.78    9.70
 -19  -5   2  179.68   10.30
  19   0   3    7.80    6.20
 -19   0   3    0.70    2.50
 -19   0   3    6.20    2.40
 -19   0  -3    2.30    3.00
 -19  -1  -3   10.70    3.00
  19  -1   3    8.70    6.30
 -19   1   3   14.10    3.10
 -19   1  -3   10.00    3.40
 -19  -1   3   10.60    3.00
  19   1   3   16.50    6.80
 -19  -1   3   14.00    2.60
  19  -2   3    7.30    6.40
 -19  -2  -3   15.30    2.90
 -19   2   3    9.30    3.10
 -19   2  -3   11.40    3.70
 -19  -2   3    9.30    3.20
  19   2   3   10.70    6.90
 -19   3   3    7.30    3.30
 -19  -3  -3    7.30    2.50
  19  -3   3    7.50    6.30
  19   3   3    9.90    7.50
 -19   3  -3    9.10    4.00
 -19  -3   3    9.30    3.50
 -19   4   3    4.50    3.70
  19  -4   3    6.60    6.30
 -19  -4   3    4.60    3.80
  19   4   3    8.20    8.30
 -19   4  -3    7.40    4.40
 -19   5   3    1.70    3.90
  19  -5   3    8.50    7.00
 -19  -5   3    0.10    4.10
  19   5   3    6.80    8.80
 -19   5  -3   -7.80    4.60
 -19   0  -4   77.19    6.30
 -19   0   4   80.99    4.90
  19   0   4   93.29   10.50
 -19   1   4    6.40    2.90
 -19  -1  -4    4.40    3.10
 -19   1   4    3.20    2.00
  19  -1   4    4.70    6.70
 -19  -1   4    7.20    2.70
  19   1   4    5.20    7.10
 -19   1  -4    4.30    3.60
  19  -2   4  745.63   28.30
 -19   2   4  737.23   22.20
 -19   2   4  781.02   21.20
 -19  -2  -4  751.72   21.60
 -19  -2   4  748.73   22.40
  19   2   4  763.22   28.60
 -19   2  -4  776.92   22.60
 -19   3   4   29.60    4.00
 -19  -3  -4   32.70    3.20
  19  -3   4   35.10    8.10
 -19   3  -4   35.70    4.80
 -19  -3   4   27.90    4.00
  19   3   4   31.70    8.80
  19  -4   4    2.40    6.90
 -19   4   4   -2.10    3.60
 -19  -4   4    3.50    3.80
  19   4   4    3.40    9.00
 -19   4  -4    4.50    4.60
 -19   5   4   -0.10    3.90
  19  -5   4    3.80    7.50
  19   5   4    4.10   10.10
 -19   5  -4   -4.00    4.80
 -19  -5   4   -1.90    4.30
  19   0   5  693.53   27.80
 -19   0   5  739.83   20.70
 -19   0  -5  706.63   21.30
 -19   1   5   24.60    2.70
  19  -1   5   21.90    8.30
 -19  -1  -5   20.20    3.90
 -19  -1   5   19.10    3.20
 -19   1  -5   21.80    4.30
  19   1   5   20.70    8.60
 -19  -2  -5  443.16   14.10
  19  -2   5  452.35   21.70
 -19  -2   5  451.45   14.70
 -19   2  -5  436.26   15.30
  19   2   5  448.46   22.40
  19  -3   5  145.19   13.90
 -19  -3  -5  132.59    6.60
 -19  -3   5  130.19    7.90
 -19   3  -5  142.09    9.20
  19   3   5  124.69   16.10
  19  -4   5  392.26   20.60
  19   4   5  398.46   23.10
 -19  -4   5  386.86   14.50
 -19   4  -5  408.66   15.00
 -19   0  -6   85.29    6.20
 -19   0   6   88.29    5.40
  19   0   6  108.09   12.90
  19  -1   6   60.09   10.50
 -19  -1  -6   48.90    5.00
 -19  -1   6   55.29    4.30
  19   1   6   57.19   11.10
 -19   1  -6   47.00    5.30
  19  -2   6    8.80    7.60
 -19  -2  -6    4.70    3.80
  19   2   6    3.30    9.00
 -19  -2   6    7.50    3.20
 -19   2  -6    1.70    4.70
 -19  -3  -6   35.10    4.00
  19  -3   6   35.10    8.90
 -19   3  -6   45.70    5.90
 -19  -3   6   31.00    4.40
  19   3   6   49.10   12.30
  19  -4   6   17.80    8.70
 -19   4  -6   11.90    5.70
 -19  -4   6   22.50    4.70
  19   4   6   19.90   11.50
  19   0   7    1.30    8.90
 -19   0  -7    4.30    4.60
  19  -1   7  248.28   18.70
 -19  -1  -7  222.88   10.30
 -19  -1   7  224.68    9.30
 -19   1  -7  243.28   11.20
  19   1   7  230.28   19.30
  19  -2   7   51.89   10.70
 -19  -2  -7   35.50    4.80
 -19  -2   7   41.20    4.60
  19   2   7   49.70   12.40
 -19   2  -7   36.80    5.80
 -19  -3  -7    0.20    3.90
  19  -3   7    5.70    8.10
 -19  -3   7    1.70    3.80
  19   3   7   -2.30   10.60
 -19   3  -7    5.20    5.20
  19   0   8  176.68   18.90
 -19   0  -8  157.98   10.00
  19  -1   8  158.28   17.90
 -19  -1  -8  134.09    9.30
 -19  -1   8  134.59    9.60
 -19   1  -8  139.29   10.10
  19   1   8  146.99   18.30
  19  -2   8   80.99   12.00
 -19  -2  -8   62.59    5.80
 -19   2  -8   59.79    6.80
 -20   0   0 1017.40   28.00
  20   0   0  987.70   30.40
  20  -1   0   85.69    7.60
  20   1   0   85.19    8.90
 -20  -1   0   79.29    5.10
 -20   1   0   75.49    5.80
  20   2   0  174.58   11.60
  20  -2   0  179.48    9.50
 -20   2   0  180.48    8.10
 -20  -2   0  177.58    6.90
 -20   3   0  317.97   11.80
  20  -3   0  345.07   13.00
 -20  -3   0  323.27   10.20
 -20   4   0  266.27   10.80
 -20  -5   0    3.90    4.40
 -20   5   0    7.20    4.40
  20   0   1   39.50    6.20
 -20   0  -1   22.70    3.30
  20   0  -1   35.90    5.30
 -20   0   1   32.20    3.40
  20   1  -1  124.09    9.10
 -20   1   1  125.49    6.60
 -20  -1  -1  130.79    6.00
  20  -1   1  120.79    9.40
 -20  -1   1  123.49    5.90
 -20   1  -1  127.49    6.70
  20   1   1  121.19   10.20
  20  -1  -1  116.49    7.70
  20  -2   1  108.89    9.20
 -20   2   1  105.39    6.50
 -20  -2  -1  104.89    5.40
  20  -2  -1  105.89    6.90
 -20  -2   1  103.49    5.20
  20   2   1   96.59   10.70
 -20   2  -1   99.99    6.70
 -20   3   1    1.20    3.30
 -20  -3  -1    2.80    2.20
  20  -3   1    3.40    5.00
 -20  -3   1    6.90    2.30
 -20   3  -1   -2.90    3.50
  20   3   1    5.90    6.80
 -20   4   1   15.20    4.00
  20  -4   1   15.90    8.80
 -20  -4   1   14.00    4.40
 -20   4  -1   11.00    4.10
 -20   5   1  186.48    9.40
 -20  -5   1  175.88   10.40
 -20   5  -1  163.18    9.60
 -20   0  -2  134.99    6.70
  20   0   2  147.99   11.20
 -20   0   2  147.29    6.70
  20  -1   2  190.78   12.00
 -20  -1  -2  192.98    7.60
 -20   1   2  196.08    8.00
  20   1   2  186.18   12.30
 -20   1  -2  188.08    8.20
 -20  -1   2  182.48    7.30
 -20  -2  -2  104.69    5.50
 -20   2   2  104.69    6.60
  20  -2   2  109.79   10.20
 -20  -2   2  110.29    5.40
 -20  -2   2   97.39    6.70
 -20   2  -2  109.99    7.00
  20   2   2   99.99   11.30
 -20  -3  -2   50.99    4.10
  20  -3   2   54.19    7.70
 -20   3   2   47.60    4.40
  20   3   2   47.70    8.70
 -20  -3   2   50.49    4.90
 -20   3  -2   50.49    4.90
 -20   4   2   34.20    4.50
  20  -4   2   32.80    7.30
  20   4   2   34.10    8.80
 -20  -4   2   31.50    5.00
 -20   4  -2   35.10    4.80
 -20   5   2  112.99    8.10
 -20   5  -2  119.99    8.80
 -20  -5   2  110.99    9.10
 -20   0   3  281.27    9.70
 -20   0   3  266.67    9.60
 -20   0  -3  266.27   10.00
  20   0   3  271.17   15.10
 -20   1   3    0.50    2.90
  20  -1   3    2.40    6.00
 -20  -1  -3    4.00    2.90
 -20  -1   3    1.80    2.80
 -20   1  -3   -1.00    3.30
  20   1   3    0.40    6.40
 -20  -1   3    1.30    2.60
 -20  -2  -3   19.70    3.10
  20  -2   3   17.00    6.90
 -20   2   3   21.00    3.70
 -20  -2   3   15.20    3.50
 -20   2  -3   15.50    3.90
  20   2   3   16.30    7.30
 -20   3   3  266.97   10.40
  20  -3   3  276.37   15.70
 -20  -3  -3  259.67    8.90
  20   3   3  267.27   17.10
 -20   3  -3  266.57   11.10
 -20  -3   3  262.57   10.80
 -20   4   3  125.49    7.90
  20  -4   3  106.99   11.90
 -20   4  -3  122.79    8.80
  20   4   3  116.29   14.90
 -20  -4   3  120.29    8.30
 -20   5   3  115.39    8.30
  20  -5   3  113.99   12.30
 -20  -5   3  116.29    9.10
  20   5   3  120.79   15.90
 -20   5  -3  121.89    9.40
  20   0   4   16.30    7.70
 -20   0  -4   15.50    3.70
 -20   0   4   14.20    2.80
  20  -1   4   17.90    7.50
 -20   1   4   11.40    3.30
 -20   1   4   13.00    2.50
 -20  -1  -4   10.70    3.20
 -20   1  -4    7.40    3.80
  20   1   4   15.00    7.70
 -20  -1   4   12.80    3.10
 -20  -2  -4  185.88    7.70
 -20   2   4  187.88    8.50
  20  -2   4  184.88   14.30
  20   2   4  194.08   15.50
 -20  -2   4  189.98    8.60
 -20   2  -4  177.28    9.20
  20  -3   4   10.50    7.20
 -20   3   4    4.50    3.60
 -20  -3  -4    1.90    2.70
  20   3   4   -0.50    8.00
 -20  -3   4    3.10    3.40
 -20   3  -4    2.50    4.40
  20  -4   4    3.00    6.90
 -20   4   4    5.00    3.80
 -20  -4   4   -1.10    3.90
  20   4   4    1.00    9.60
 -20   4  -4    1.60    4.80
  20   0   5    1.00    7.50
 -20   0   5    1.30    2.50
 -20   0  -5   -1.10    3.80
 -20  -1  -5   10.20    3.70
  20  -1   5    8.70    7.70
 -20   1   5    2.20    2.30
 -20   1  -5    5.20    4.20
  20   1   5    6.50    8.10
 -20  -1   5    3.00    2.80
 -20  -2  -5   50.29    4.40
  20  -2   5   64.09   10.40
 -20   2  -5   51.89    5.60
  20   2   5   58.59   10.80
 -20  -2   5   58.69    4.90
 -20  -3  -5   53.49    4.10
  20  -3   5   42.40    8.90
 -20   3  -5   59.69    5.80
 -20  -3   5   46.40    5.00
  20   3   5   58.39   11.40
  20  -4   5   10.50    7.70
 -20  -4   5    6.30    4.20
  20   4   5    7.80   10.50
 -20   4  -5    7.50    5.30
 -20   0  -6  744.23   21.90
  20   0   6  680.13   29.20
 -20   0   6  719.43   20.90
  20  -1   6    9.50    8.70
 -20  -1  -6    9.90    4.10
 -20   1  -6    9.60    4.70
 -20  -1   6    6.90    3.10
  20   1   6    6.10    8.70
  20  -2   6   52.09   10.60
 -20  -2  -6   40.80    4.50
  20   2   6   37.80   10.90
 -20   2  -6   31.80    5.40
 -20  -2   6   41.50    4.40
 -20  -3  -6   19.60    3.80
  20  -3   6   22.30    8.70
 -20  -3   6   15.40    4.10
 -20   3  -6   11.70    5.50
  20   3   6   23.30   11.40
  20   0   7   10.80    9.60
 -20   0  -7    4.80    4.70
 -20  -1  -7    5.80    4.60
  20  -1   7   15.20    9.60
 -20   1  -7   10.30    5.20
 -20  -1   7   10.70    3.30
  20   1   7   12.90   10.40
 -20  -2  -7    2.90    4.20
  20  -2   7    5.70    9.00
 -20  -2   7   -2.40    3.30
  20   2   7    3.60   10.00
 -20   2  -7    2.20    5.20
 -21   0   0    3.50    2.90
  21   0   0    8.40    5.10
  21   1   0    0.20    5.40
 -21   1   0   -2.30    3.00
 -21  -1   0    2.00    2.60
  21  -1   0    3.00    4.60
 -21   2   0    3.10    3.40
  21  -2   0    3.10    4.50
 -21  -2   0   -1.70    2.50
  21   2   0    0.30    5.70
 -21  -3   0   -1.40    2.20
 -21   3   0    3.00    3.70
 -21   4   0   -1.50    3.90
 -21   5   0   -6.40    4.20
 -21  -5   0   -3.30    4.20
 -21   0   1   50.39    3.90
 -21   0  -1   40.80    3.80
  21   0   1   51.29    6.90
  21   0  -1   55.09    6.20
  21  -1   1  595.64   20.60
 -21  -1  -1  583.24   17.30
 -21   1   1  592.54   17.70
 -21   1  -1  591.04   17.80
  21  -1  -1  579.94   19.00
  21   1   1  577.44   21.40
 -21  -1   1  588.04   17.30
 -21   2   1  149.49    7.70
 -21  -2  -1  158.68    6.50
  21  -2   1  153.48   10.20
 -21   2  -1  148.79    7.90
  21  -2  -1  164.88   12.00
  21   2   1  137.99   12.00
 -21  -2   1  140.29    6.40
 -21   3   1   82.59    5.60
  21  -3   1   96.09    9.30
 -21  -3  -1   91.99    4.90
 -21   3  -1   85.09    5.70
  21   3   1   88.19   11.80
 -21  -3   1   85.39    4.90
 -21   4   1   -3.40    3.60
 -21  -4   1    4.20    4.00
 -21   4  -1   -2.40    3.90
 -21   5   1  664.33   20.50
 -21  -5   1  640.44   21.80
 -21   5  -1  651.43   20.70
 -21   0  -2   32.20    3.70
  21   0   2   30.90    6.90
 -21   0   2   32.80    3.70
 -21  -1  -2   14.30    3.10
  21  -1   2   19.50    6.30
 -21   1   2   14.30    3.40
  21   1   2   17.50    6.60
 -21   1  -2   14.70    3.60
 -21  -1   2   16.00    3.10
 -21  -2  -2 1349.56   36.40
  21  -2   2 1365.76   40.90
 -21   2   2 1321.77   37.10
 -21  -2   2 1332.37   36.40
  21   2   2 1324.57   41.70
 -21  -2   2 1324.27   37.60
 -21   2  -2 1337.17   37.20
  21  -3   2  100.79   10.30
 -21  -3  -2   94.69    5.20
 -21   3   2   91.69    7.10
  21   3   2   97.09   10.60
 -21   3  -2   95.69    6.20
 -21  -3   2   95.09    7.50
 -21   4   2  102.39    7.90
  21  -4   2  125.89   12.00
 -21  -4   2  117.59    8.40
  21   4   2  125.69   14.30
 -21   4  -2  116.59    8.50
 -21   5   2    1.20    4.30
 -21  -5   2    7.00    4.70
 -21   5  -2    6.10    4.80
 -21   0   3   24.80    3.40
 -21   0  -3   24.40    3.90
 -21   0   3   27.40    3.40
  21   0   3   25.30    7.30
 -21  -1  -3   65.49    4.50
  21  -1   3   74.69    9.20
 -21   1   3   59.79    4.60
 -21  -1   3   66.99    4.40
 -21   1  -3   72.29    5.10
  21   1   3   65.09    9.10
 -21  -1   3   63.99    5.90
  21  -2   3   25.70    7.30
 -21   2   3   20.10    3.90
 -21  -2  -3   22.10    3.30
  21   2   3   21.70    8.00
 -21   2  -3   14.40    4.20
 -21  -2   3   18.10    3.80
 -21  -3  -3   78.59    5.10
  21  -3   3   86.59    9.70
 -21   3   3   69.99    5.30
 -21   3  -3   70.29    5.90
 -21  -3   3   72.39    6.90
  21   3   3   86.19   11.10
 -21   4   3   15.70    4.20
  21  -4   3   31.90    8.00
 -21   4  -3   17.20    5.00
  21   4   3   22.90    9.60
 -21  -4   3   20.80    4.70
 -21   0  -4  135.09    7.50
  21   0   4  134.79   13.50
 -21   0   4  131.69    6.50
 -21   1   4   77.19    4.80
 -21   1   4   71.19    5.00
  21  -1   4   80.49   10.10
 -21  -1  -4   65.99    4.80
 -21  -1   4   66.29    5.70
  21   1   4   73.59   10.20
 -21   1  -4   70.19    5.40
  21  -2   4  321.07   17.70
 -21  -2  -4  315.87   10.90
 -21   2   4  331.07   11.70
  21   2   4  316.07   18.50
 -21  -2   4  319.07   11.80
 -21   2  -4  305.17   12.20
  21  -3   4   -2.50    7.30
 -21  -3  -4   -0.50    2.80
 -21   3   4   -0.90    3.60
 -21  -3   4    0.70    3.50
 -21   3  -4    3.70    4.50
  21   3   4    2.30    8.60
  21  -4   4   19.40    7.70
 -21   4   4   12.00    4.30
 -21  -4   4   15.50    4.40
 -21   4  -4   19.90    5.20
  21   4   4   16.90   10.50
  21   0   5  282.67   18.20
 -21   0   5  305.97   10.40
 -21   0  -5  296.37   11.40
  21  -1   5  472.15   22.50
 -21  -1  -5  486.35   15.50
  21   1   5  480.05   23.20
 -21   1  -5  501.15   16.20
 -21  -1   5  479.15   15.40
 -21  -2  -5    1.40    3.30
  21  -2   5    7.80    8.00
 -21   2  -5    3.70    4.60
 -21  -2   5    3.00    3.40
  21   2   5    6.60    8.80
  21  -3   5  140.19   14.80
 -21  -3  -5  117.49    6.60
  21   3   5  142.99   15.20
 -21   3  -5  118.89    9.40
 -21  -3   5  116.79    8.40
  21   0   6  175.18   16.70
 -21   0  -6  177.08    9.60
 -21  -1  -6   28.90    4.70
  21  -1   6   38.30    9.80
  21   1   6   33.60   10.20
 -21  -1   6   30.20    3.90
 -21   1  -6   32.60    5.20
  21  -2   6  131.39   15.30
 -21  -2  -6  113.29    7.70
 -21   2  -6  110.89    7.50
  21   2   6  127.49   14.80
 -21  -2   6  117.79    7.50
 -21  -3  -6   58.39    5.90
 -21   3  -6   59.89    6.60
 -21   0  -7   -0.30    4.80
  21   0   7    6.30    9.50
 -21  -1  -7   14.80    4.80
  21  -1   7   26.80   10.50
 -21   1  -7   13.30    5.30
  21   1   7   16.80   10.40
 -21  -1   7   15.40    6.00
  22   0   0  202.88   11.50
 -22   0   0  202.88    8.30
 -22   1   0    6.40    3.40
  22  -1   0    8.20    5.10
  22   1   0    2.00    5.80
 -22  -1   0    6.00    3.00
 -22  -2   0  200.18    7.90
  22  -2   0  215.98   10.60
  22   2   0  198.28   12.80
 -22   2   0  208.68    9.10
 -22  -3   0   84.49    5.00
 -22   3   0   88.09    6.00
 -22   4   0   66.09    5.70
  22   0  -1   11.60    5.10
 -22   0   1   11.70    3.30
  22   0   1    8.50    5.60
 -22   0  -1   10.60    3.20
  22  -1   1   46.30    6.70
 -22   1   1   36.30    4.00
 -22  -1  -1   45.00    4.00
 -22   1  -1   46.70    4.40
 -22  -1   1   43.40    3.80
  22  -1  -1   45.10    5.60
  22   1   1   41.20    7.30
 -22   2   1  222.58    9.40
  22  -2   1  226.58   12.00
 -22  -2  -1  224.38    8.20
 -22   2  -1  213.98    9.50
 -22  -2   1  201.98    8.10
  22   2   1  219.08   14.00
 -22  -3  -1  162.98    6.60
 -22   3   1  162.88    8.60
 -22   3  -1  166.28    8.90
 -22  -3   1  159.08    6.60
  22   3   1  158.98   13.50
 -22   4   1   21.90    4.50
 -22  -4   1   21.00    4.90
 -22   4  -1   18.40    4.80
 -22   0  -2  230.88    9.00
  22   0   2  224.88   13.60
 -22   0   2  221.58    8.80
  22  -1   2   59.79    8.00
 -22  -1  -2   49.80    4.10
 -22   1   2   46.50    4.40
 -22  -1   2   50.19    4.10
 -22   1  -2   33.10    4.20
  22   1   2   50.59    8.10
 -22  -2  -2    4.00    2.80
  22  -2   2    3.50    6.00
 -22   2   2    2.00    3.50
 -22   2  -2    6.00    3.80
 -22  -2   2    2.40    3.50
  22   2   2    4.20    7.20
 -22  -2   2    2.30    2.60
 -22  -3  -2   -0.50    2.50
  22  -3   2    5.60    6.10
 -22   3   2    2.00    3.80
 -22   3  -2   -2.20    4.00
  22   3   2   -0.50    7.60
 -22  -3   2   -0.90    3.70
 -22   4   2   79.89    5.90
  22   4   2   98.29   11.50
 -22   4  -2   76.59    6.20
 -22  -4   2   76.89    6.50
 -22   0   3  183.88    8.00
  22   0   3  183.18   13.70
 -22   0   3  189.38    8.10
 -22   0  -3  189.18    8.40
  22  -1   3   20.40    7.30
 -22   1   3   21.40    3.70
 -22  -1  -3   13.70    3.50
 -22   1   3   21.20    3.20
 -22   1  -3   13.70    4.00
 -22  -1   3   17.50    3.70
  22   1   3   17.10    7.40
 -22  -2  -3  113.29    6.30
  22  -2   3   99.19   11.60
 -22   2   3  104.69    7.30
 -22  -2   3  116.19    7.50
 -22   2  -3   95.79    7.80
  22   2   3  100.29   12.90
  22  -3   3   94.89   11.80
 -22  -3  -3   92.99    5.60
 -22   3   3   96.69    7.50
 -22  -3   3   89.19    7.60
 -22   3  -3   96.99    6.50
  22   3   3   92.59   11.70
 -22   4   3   20.00    4.50
  22  -4   3   28.70    8.30
  22   4   3   27.50   10.20
 -22  -4   3   20.40    4.80
 -22   4  -3   23.50    5.20
 -22   0   4   65.49    5.30
 -22   0  -4   65.69    5.10
  22   0   4   80.59   10.40
 -22   1   4  105.49    7.10
 -22   1   4  118.09    8.30
  22  -1   4  131.19   13.50
 -22  -1  -4  128.79    7.10
 -22  -1   4  110.09    6.90
  22   1   4  118.69   13.90
 -22   1  -4  127.09    8.00
  22  -2   4   -0.80    7.10
 -22   2   4    0.70    3.70
 -22  -2  -4    1.70    3.30
 -22   2  -4    2.60    4.30
  22   2   4   -0.60    7.90
 -22  -2   4    3.20    3.40
 -22   3   4   33.30    4.80
  22  -3   4   44.40    9.20
 -22  -3  -4   31.00    5.70
  22   3   4   34.60   10.20
 -22  -3   4   34.50    4.80
 -22   3  -4   39.10    5.50
  22   0   5   59.49   10.60
 -22   0   5   53.99    4.30
 -22   0  -5   47.90    5.10
 -22  -1  -5    0.30    3.50
  22  -1   5    4.70    7.80
 -22   1  -5    0.70    4.40
  22   1   5    7.20    8.70
 -22  -1   5    0.00    3.00
  22  -2   5   41.50    9.60
 -22  -2  -5   28.10    4.00
  22   2   5   33.90   10.40
 -22   2  -5   15.20    5.00
 -22  -2   5   21.80    4.20
  22  -3   5   33.40    9.50
  22   3   5   39.70   11.50
 -22  -3   5   35.40    5.10
 -22   3  -5   43.90    6.00
 -22   0  -6  281.27   11.60
  22   0   6  273.47   19.40
 -22  -1  -6   -5.00    4.10
  22  -1   6    0.50    8.60
 -22   1  -6    0.80    4.90
  22   1   6    4.40    9.20
 -22  -1   6   -3.80    3.00
 -23   0   0   -0.90    3.10
  23   0   0    4.00    5.50
  23  -1   0    1.30    5.20
 -23  -1   0   -1.40    3.00
  23   1   0    0.30    6.00
 -23   1   0   -2.90    3.30
 -23  -2   0    1.40    2.90
 -23   2   0   -1.50    3.70
  23   2   0   -0.10    6.10
 -23  -3   0    1.40    3.30
 -23   3   0   -3.30    4.00
 -23   4   0    0.70    4.30
  23   0   1    6.80    6.00
  23   0  -1    7.30    5.30
 -23   0   1    7.90    3.40
 -23   0  -1    4.00    3.40
 -23   1   1   17.10    3.90
  23  -1   1   20.60    6.10
 -23  -1  -1   18.30    3.50
  23   1   1   23.10    7.20
 -23   1  -1   23.90    4.10
 -23  -1   1   22.00    3.50
  23  -2   1  587.14   20.70
 -23   2   1  598.64   18.20
 -23  -2  -1  577.74   17.20
 -23  -2   1  571.94   17.20
  23   2   1  558.44   22.60
 -23   2  -1  576.54   18.20
 -23   3   1   17.60    4.40
 -23   3  -1   15.30    4.50
  23   3   1   18.70    8.00
 -23   4   1   26.30    4.80
 -23  -4   1   25.50    5.20
 -23   4  -1   27.80    5.10
  23   0   2   22.00    7.00
 -23   0   2   22.60    3.70
 -23   0  -2   13.50    3.60
 -23   1   2  376.76   12.80
 -23  -1  -2  379.76   12.50
  23  -1   2  370.96   16.90
 -23  -1   2  377.26   12.30
 -23   1  -2  359.36   13.00
  23   1   2  371.96   17.70
 -23  -2  -2  228.68    8.80
 -23   2   2  243.68   10.00
  23  -2   2  231.08   13.40
 -23  -2   2  215.78   10.20
 -23   2  -2  231.48   10.30
 -23  -2   2  220.08    8.60
  23   2   2  224.68   15.40
  23  -3   2   26.20   10.30
 -23   3   2   21.90    4.40
 -23   3  -2   16.00    4.70
 -23  -3   2   19.80    4.70
  23   3   2   21.50    8.90
 -23   0   3   49.99    4.40
 -23   0  -3   52.89    4.70
  23   0   3   62.69    9.20
 -23   0   3   48.80    4.40
 -23   1   3   36.80    4.30
  23  -1   3   44.90    8.40
 -23   1   3   40.20    3.80
 -23  -1  -3   42.20    4.20
 -23   1  -3   30.70    4.50
 -23  -1   3   44.00    4.60
  23   1   3   38.70    8.50
  23  -2   3   19.70    7.30
 -23  -2  -3   10.90    3.40
 -23   2   3   20.50    4.20
 -23   2  -3   12.20    4.50
 -23  -2   3   14.40    4.10
  23   2   3   13.00    8.30
  23  -3   3   35.80    8.00
 -23   3   3   23.30    4.50
 -23   3  -3   17.90    5.00
 -23  -3   3   18.50    4.40
  23   3   3   28.30    9.70
  23   0   4  202.78   15.50
 -23   0  -4  184.98    9.00
 -23   0   4  187.98    8.20
 -23   1   4  182.18    8.60
 -23  -1  -4  171.48    8.50
  23  -1   4  169.48   14.50
  23   1   4  169.48   15.30
 -23   1  -4  175.88    9.30
 -23  -1   4  173.08    8.30
 -23  -2  -4   31.70    4.00
 -23   2   4   28.40    4.50
  23  -2   4   38.60    8.70
 -23   2  -4   31.60    5.10
  23   2   4   39.30    9.70
 -23  -2   4   36.80    4.60
  23   0   5   13.00    8.50
 -23   0  -5   13.70    4.40
  23  -1   5  170.78   15.70
 -23  -1  -5  178.58    8.80
 -23  -1   5  169.68    8.40
  23   1   5  187.78   16.90
 -23   1  -5  181.88    9.70
 -23  -2  -5  367.16   12.90
 -23   2  -5  389.66   14.50
 -24   0   0  137.89    7.70
  24   0   0  147.39   11.20
  24   1   0    3.70    6.50
 -24  -1   0    2.00    3.20
  24  -1   0    7.00    6.90
 -24   1   0    4.30    3.70
 -24  -2   0   59.59    4.40
 -24   2   0   47.10    5.10
 -24   3   0  212.78   10.30
 -24   0   1   97.99    6.90
 -24   0  -1  107.49    7.00
  24   0   1  101.19   10.60
 -24  -1  -1  197.68    8.50
  24  -1   1  201.78   12.20
 -24   1   1  198.68    9.00
  24   1   1  185.28   13.40
 -24  -1   1  180.28    8.30
 -24   1  -1  202.48    9.20
 -24  -2  -1   29.60    3.70
 -24   2   1   27.80    4.50
 -24   2  -1   25.90    4.60
  24   2   1   29.20    8.20
 -24  -2   1   24.90    3.50
 -24   3   1  193.68    9.80
  24   3   1  192.88   14.40
 -24   3  -1  191.88   10.10
 -24   0  -2  195.78    9.10
  24   0   2  211.28   13.70
 -24   0   2  211.88    8.90
 -24   1   2    6.10    3.70
 -24  -1  -2    4.40    3.40
  24  -1   2    7.60    6.50
  24   1   2    6.20    7.20
 -24  -1   2    5.20    3.30
 -24   1  -2    5.20    3.90
  24  -2   2   24.20    7.00
 -24   2   2   17.10    4.20
 -24  -2  -2   24.80    3.80
 -24  -2   2   19.00    4.40
  24   2   2   25.00    8.70
 -24   2  -2   16.90    4.40
 -24   3   2   63.69    5.70
 -24  -3   2   61.39    6.10
 -24   3  -2   52.19    5.70
  24   3   2   70.89   10.90
 -24   0  -3  462.45   15.20
 -24   0   3  464.25   15.10
 -24   0   3  473.05   15.20
  24   0   3  451.75   20.70
 -24  -1  -3    3.20    3.60
 -24   1   3    1.80    3.70
  24  -1   3    1.50    6.90
  24   1   3    0.80    7.40
 -24  -1   3   -2.10    3.50
 -24   1  -3    2.80    4.10
 -24  -2  -3   49.40    4.40
  24  -2   3   69.79    9.20
 -24   2   3   48.90    5.10
  24   2   3   56.29   10.20
 -24  -2   3   50.69    5.30
 -24   2  -3   57.59    5.70
 -24   0   4  415.86   14.30
  24   0   4  442.46   21.10
 -24   0  -4  426.76   14.60
 -24  -1  -4    1.50    3.70
  24  -1   4    5.90    7.60
 -24  -1   4    0.30    3.30
  24   1   4    3.30    8.10
 -24   1  -4   -1.00    4.40
 -25   0   0    0.90    3.60
  25   0   0    5.80    6.30
  25   1   0   -0.20    6.60
 -25   1   0   -6.90    3.70
 -25  -1   0   -0.80    3.40
 -25  -2   0    0.40    3.00
 -25   2   0   -2.70    4.00
 -25   0   1  189.48    8.80
  25   0   1  176.08   12.80
 -25   0  -1  185.58    8.90
 -25  -1  -1   41.00    4.40
  25  -1   1   47.90    7.70
 -25   1   1   43.40    4.80
  25   1   1   42.60    8.30
 -25  -1   1   42.90    4.30
 -25   1  -1   41.20    4.90
 -25   2   1  175.78    9.20
 -25  -2  -1  174.28    7.90
  25   2   1  168.98   14.20
 -25   2  -1  156.38    9.30
 -25  -2   1  170.98    7.70
 -25   0  -2  134.29    7.90
  25   0   2  127.19   12.10
 -25   0   2  129.69    7.60
 -25  -1  -2   49.70    4.80
 -25   1   2   53.59    5.00
  25  -1   2   64.09    8.70
  25   1   2   64.69    9.50
 -25   1  -2   58.49    5.50
 -25  -1   2   69.89    5.00
 -25   0  -3    1.60    4.00
 -25   0   3    4.00    3.60
 -25   0   3    4.00    3.60
  25   0   3    1.90    7.30
_computing_structure_solution     'SHELXT 2014/4 (Sheldrick, 2014)'
;
_shelx_hkl_checksum     11716
_shelx_res_file
;
TITL br_a.res in Pnma
    7br.res
    created by SHELXL-2019/1 at 22:33:33 on 25-Jun-2024
CELL  0.71073  21.1900   7.4114  10.2297   90.000   90.000   90.000
ZERR     4.00   0.0007   0.0002   0.0004    0.000    0.000    0.000
LATT   1
SYMM  1/2 - X, - Y, 1/2 + Z
SYMM  - X, 1/2 + Y, - Z
SYMM  1/2 + X, 1/2 - Y, 1/2 - Z
SFAC  C    H    N    O    BR
UNIT  40   48   4   4    20
MERG   2
TEMP    -123.15
SIZE     0.120   0.180   0.320
FLAT  0.100 C1 C2 C3 C4 C5 C6
DFIX  1.400 0.001 C1 C2 C3 C4 C5 C6
FMAP   2
PLAN   20
BOND   $H
L.S.  24
LIST   4
CONF
ACTA
HTAB N1 Br4
HTAB C6 Br4
EQIV $4 x, y, z+1
HTAB C7 O1_$4
EQIV $5 -x+1, -y+1, -z+1
HTAB C7 O1_$5
OMIT     2   0   0
OMIT     4   0   0
OMIT     1   0   1
OMIT     0   3   9
WGHT    0.029900    4.354101
FVAR       0.23204
BR1   5    0.277713    0.538008    0.919698    11.00000    0.01931    0.02239 =
         0.02796    0.00030    0.00079    0.00397
BR2   5    0.165815    0.750000    0.785894    10.50000    0.02448    0.03423 =
         0.03380    0.00000   -0.01354    0.00000
BR3   5    0.179200    0.750000    1.096448    10.50000    0.01974    0.03198 =
         0.02726    0.00000    0.00720    0.00000
BR4   5    0.393318    0.250000    0.886374    10.50000    0.01770    0.02443 =
         0.02665    0.00000    0.00016    0.00000
O1    4    0.535383    0.250000    0.192581    10.50000    0.03869    0.03806 =
         0.01172    0.00000   -0.00110    0.00000
N1    3    0.542089    0.250000    0.821691    10.50000    0.01404    0.02385 =
         0.01008    0.00000   -0.00056    0.00000
AFIX   3
H1N   2    0.502359    0.250000    0.833231    10.50000   -1.20000
AFIX   0
C1    1    0.552212    0.250000    0.680146    10.50000    0.01550    0.02016 =
         0.01169    0.00000    0.00186    0.00000
C2    1    0.613544    0.250000    0.629329    10.50000    0.01334    0.03585 =
         0.01641    0.00000   -0.00160    0.00000
AFIX  43
H2A   2    0.649120    0.250000    0.685839    10.50000   -1.20000
AFIX   0
C3    1    0.621138    0.250000    0.496728    10.50000    0.01337    0.03767 =
         0.02205    0.00000    0.00565    0.00000
AFIX  43
H3A   2    0.662508    0.250000    0.460938    10.50000   -1.20000
AFIX   0
C4    1    0.569010    0.250000    0.412674    10.50000    0.02066    0.02476 =
         0.01315    0.00000    0.00173    0.00000
C5    1    0.508659    0.250000    0.464450    10.50000    0.02153    0.04153 =
         0.01094    0.00000   -0.00305    0.00000
AFIX  43
H5A   2    0.473132    0.250000    0.407806    10.50000   -1.20000
AFIX   0
C6    1    0.499844    0.250000    0.600035    10.50000    0.01435    0.04069 =
         0.01303    0.00000    0.00001    0.00000
AFIX  43
H6A   2    0.458558    0.250000    0.636234    10.50000   -1.20000
AFIX   0
C7    1    0.566959    0.416051    0.887154    11.00000    0.02617    0.02093 =
         0.01322   -0.00295   -0.00193   -0.00207
AFIX 137
H7A   2    0.556697    0.412102    0.980521    11.00000   -1.50000
H7B   2    0.547604    0.523040    0.847635    11.00000   -1.50000
H7C   2    0.612859    0.421721    0.876162    11.00000   -1.50000
AFIX   0
C8    1    0.577615    0.250000    0.270401    10.50000    0.02651    0.03641 =
         0.01762    0.00000    0.00753    0.00000
AFIX  43
H8A   2    0.619581    0.250000    0.237724    10.50000   -1.20000
AFIX   0
C9    1    0.224535    0.750000    0.931702    10.50000    0.01326    0.02206 =
         0.02248    0.00000    0.00080    0.00000
HKLF 4
REM  br_a.res in Pnma
REM wR2 = 0.0637, GooF = S = 1.056, Restrained GooF = 1.054 for all data
REM R1 = 0.0256 for 1462 Fo > 4sig(Fo) and 0.0310 for all 1649 data
REM 98 parameters refined using 6 restraints
END
WGHT      0.0298      4.3558
REM Highest difference peak  0.792,  deepest hole -1.209,  1-sigma level
  0.119
Q1    1   0.1813  0.7500  0.7179  10.50000  0.05    0.79
Q2    1   0.1643  0.7500  1.0318  10.50000  0.05    0.69
Q3    1   0.2578  0.5376  0.8551  11.00000  0.05    0.56
Q4    1   0.2655  0.5347  0.9924  11.00000  0.05    0.53
Q5    1   0.2649  0.6370  0.9249  11.00000  0.05    0.52
Q6    1   0.3987  0.0939  0.8841  11.00000  0.05    0.50
Q7    1   0.1701  0.8951  0.7852  11.00000  0.05    0.45
Q8    1   0.1573  0.8406  0.7942  11.00000  0.05    0.44
Q9    1   0.3997  0.1189  0.9785  11.00000  0.05    0.41
Q10   1   0.1877  0.8820  1.1979  11.00000  0.05    0.40
Q11   1   0.1963  0.7500  1.0165  10.50000  0.05    0.38
Q12   1   0.1630  0.8840  0.6833  11.00000  0.05    0.38
Q13   1   0.5068  0.2500  0.5336  10.50000  0.05    0.38
Q14   1   0.1866  0.8652  1.0981  11.00000  0.05    0.37
Q15   1   0.1891  0.7500  0.8407  10.50000  0.05    0.36
Q16   1   0.3935  0.1308  0.7939  11.00000  0.05    0.36
Q17   1   0.5527  0.2500  0.7540  10.50000  0.05    0.35
Q18   1   0.2770  0.4385  0.9235  11.00000  0.05    0.33
Q19   1   0.5823  0.2500  0.6600  10.50000  0.05    0.33
Q20   1   0.4271  0.2500  0.8050  10.50000  0.05    0.33
;
_shelx_res_checksum     71787
