# Supplementary material for: Crystal structure and Hirshfeld surface analysis of a supra­molecular aggregate of 4-formyl-N,N-di­methyl­anilinium bromide with tetra­bromomethane
Source: Acta Crystallogr E Crystallogr Commun. 2025 Aug 7;81(Pt 9):806–10. doi: 10.1107/S2056989025006929 (PMC12412705; doi:10.1107/S2056989025006929)
Supplement: Supplementary file 2 [file e-81-00806-Isup2.hkl]

data_I                                                                          
_shelx_title ' br_a.res in Pnma'                                                
_shelx_refln_list_code          4                                               
_shelx_F_calc_maximum      447.66                                               
_exptl_crystal_F_000      1048.00                                               
_reflns_d_resolution_high  0.8190                                               
                                                                                
loop_                                                                           
 _space_group_symop_operation_xyz                                               
 'x, y, z'                                                                      
 '-x+1/2, -y, z+1/2'                                                            
 '-x, y+1/2, -z'                                                                
 'x+1/2, -y+1/2, -z+1/2'                                                        
 '-x, -y, -z'                                                                   
 'x-1/2, y, -z-1/2'                                                             
 'x, -y-1/2, z'                                                                 
 '-x-1/2, y-1/2, z-1/2'                                                         
                                                                                
_cell_length_a    21.1900                                                       
_cell_length_b     7.4114                                                       
_cell_length_c    10.2297                                                       
_cell_angle_alpha  90.000                                                       
_cell_angle_beta   90.000                                                       
_cell_angle_gamma  90.000                                                       
                                                                                
_shelx_F_squared_multiplier     1.000                                           
                                                                                
loop_                                                                           
 _refln_index_h                                                                 
 _refln_index_k                                                                 
 _refln_index_l                                                                 
 _refln_F_squared_calc                                                          
 _refln_F_squared_meas                                                          
 _refln_F_squared_sigma                                                         
 _refln_observed_status                                                         
   6   0   0        282.12        311.98        35.39 o                         
   8   0   0       3902.91       4539.43        88.95 o                         
  10   0   0       5220.92       4709.34        76.77 o                         
  12   0   0        150.27        213.60        19.84 o                         
  14   0   0       3083.35       2918.04        75.29 o                         
  16   0   0      13283.81      13000.21       270.14 o                         
  18   0   0      72454.20      72010.27      1355.62 o                         
  20   0   0      18949.48      18646.69       382.51 o                         
  22   0   0       3883.32       3768.02       125.00 o                         
  24   0   0       2642.18       2620.20       117.85 o                         
   2   1   0      33234.21      30430.61       361.24 o                         
   4   1   0      69835.06      71555.41       671.57 o                         
   6   1   0      13806.84      13094.71       135.93 o                         
   8   1   0       4304.73       4918.67        56.53 o                         
  10   1   0      29437.52      30849.27       294.88 o                         
  12   1   0      31936.92      31028.94       324.42 o                         
  14   1   0       4753.92       4825.90        82.37 o                         
  16   1   0      23692.88      24199.46       598.50 o                         
  18   1   0        269.37        307.33        30.57 o                         
  20   1   0       1450.21       1489.92        59.29 o                         
  22   1   0         91.10        108.81        36.03 o                         
  24   1   0        150.20         71.02        40.02 o                         
   0   2   0      99938.37      90517.77      1194.53 o                         
   2   2   0      30815.06      31924.38       343.32 o                         
   4   2   0      88414.23      82424.22      1083.82 o                         
   6   2   0      51180.78      53238.88       495.24 o                         
   8   2   0       6630.22       7543.79        78.41 o                         
  10   2   0       1057.74        948.33        25.59 o                         
  12   2   0      24746.51      24770.97       276.63 o                         
  14   2   0      73736.09      73462.77       898.87 o                         
  16   2   0      10435.01      10550.66       161.49 o                         
  18   2   0        784.42        825.38        37.91 o                         
  20   2   0       3264.56       3313.08        79.37 o                         
  22   2   0       3790.10       3821.62        89.46 o                         
  24   2   0       1140.14       1020.82       115.99 o                         
   2   3   0      67208.55      65193.27       698.72 o                         
   4   3   0      65600.16      70102.65       751.54 o                         
   6   3   0       4567.73       5320.82        79.33 o                         
   8   3   0      11181.64      10880.88       163.34 o                         
  10   3   0        498.04        570.05        18.50 o                         
  12   3   0        559.07        477.75        20.18 o                         
  14   3   0      14609.85      14132.61       249.43 o                         
  16   3   0      25449.98      25269.44       312.39 o                         
  18   3   0        464.92        449.97        64.91 o                         
  20   3   0       6121.37       6084.96       137.72 o                         
  22   3   0       1626.32       1597.28        71.34 o                         
  24   3   0       3951.22       3951.89       191.30 o                         
   0   4   0     200401.61     184613.12      2798.19 o                         
   2   4   0      13734.13      14161.55       146.83 o                         
   4   4   0       1168.27        911.67        25.30 o                         
   6   4   0       1878.13       2124.38        63.50 o                         
   8   4   0        499.47        578.03        44.77 o                         
  10   4   0       2812.27       2695.02        63.86 o                         
  12   4   0       1170.83       1151.90        53.45 o                         
  14   4   0       8625.27       8126.72       204.41 o                         
  16   4   0       3648.89       3564.72       116.80 o                         
  18   4   0      26635.87      27044.01       536.21 o                         
  20   4   0       4871.24       4945.34       200.58 o                         
  22   4   0       1463.63       1227.47       105.86 o                         
   2   5   0       8054.41       7854.23       102.76 o                         
   4   5   0       2370.89       2742.41        47.02 o                         
   6   5   0      22529.30      23330.06       317.30 o                         
   8   5   0      16993.92      17742.82       246.69 o                         
  10   5   0      34391.59      34969.05       471.83 o                         
  12   5   0      34342.17      34458.34       472.12 o                         
  14   5   0         25.05         40.42        39.03 o                         
  16   5   0       6363.76       6254.85       137.69 o                         
  18   5   0        107.74         95.86        51.17 o                         
  20   5   0         40.78        103.08        57.78 o                         
   0   6   0      49043.80      49508.82       926.23 o                         
   2   6   0         67.32        108.79        22.29 o                         
   4   6   0       9228.67       9569.75       141.43 o                         
   6   6   0       3064.99       3230.44        78.33 o                         
   8   6   0       2504.01       2784.97        76.92 o                         
  10   6   0        931.44       1044.16        61.42 o                         
  12   6   0       2590.83       2543.28        99.69 o                         
  14   6   0       8915.75       9169.02       182.82 o                         
  16   6   0        231.21        172.83        55.53 o                         
  18   6   0       5032.21       5331.23       240.52 o                         
   2   7   0      15716.13      16874.11       276.85 o                         
   4   7   0      21672.42      22716.42       365.35 o                         
   6   7   0       2945.06       3022.53        82.45 o                         
   8   7   0       7386.16       7752.48       149.46 o                         
  10   7   0       1726.52       1749.13        76.99 o                         
  12   7   0         23.39        -27.44        50.87 o                         
  14   7   0       7575.38       7297.58       189.86 o                         
  16   7   0       9627.31      10278.72       275.71 o                         
   0   8   0      11245.68      11632.79       373.31 o                         
   2   8   0        141.59         58.44        55.11 o                         
   4   8   0       4778.98       5288.70       123.11 o                         
   6   8   0       1728.05       1628.39        74.16 o                         
   8   8   0        253.43        246.57        51.88 o                         
  10   8   0        181.43        191.89        55.62 o                         
  12   8   0       1890.75       1793.81       106.79 o                         
   2   9   0       1943.64       2104.85       128.62 o                         
   2   0   1       1875.04       1595.53        26.81 o                         
   3   0   1         74.26         45.86         4.44 o                         
   4   0   1        526.80        578.59        11.90 o                         
   5   0   1       1509.03       1242.20        17.62 o                         
   6   0   1       3697.24       4203.84        45.65 o                         
   7   0   1      53759.28      55403.15       518.65 o                         
   8   0   1      47980.34      47801.65       447.63 o                         
   9   0   1      74035.67      71875.24       671.80 o                         
  10   0   1      17640.42      18092.17       176.86 o                         
  11   0   1      42764.96      45907.07       433.59 o                         
  12   0   1       1897.08       1680.92        30.18 o                         
  13   0   1       4529.45       4827.60        71.96 o                         
  14   0   1         14.07         35.38        18.50 o                         
  15   0   1       6133.55       6065.86        93.36 o                         
  16   0   1        492.37        479.15        28.60 o                         
  17   0   1       1176.06       1201.55        45.93 o                         
  18   0   1        548.64        577.87        36.11 o                         
  19   0   1       6803.08       6562.20       114.83 o                         
  20   0   1        590.10        578.44        60.61 o                         
  21   0   1        983.94        894.24        52.74 o                         
  22   0   1        189.88        200.58        36.44 o                         
  23   0   1         68.36        118.31        38.20 o                         
  24   0   1       1887.82       1905.44        82.80 o                         
  25   0   1       3368.09       3444.60       104.41 o                         
   0   1   1        326.06        165.29        12.48 o                         
   1   1   1      11316.67      12181.07       108.66 o                         
   2   1   1       6711.16       6790.95        56.34 o                         
   3   1   1      35220.22      35065.17       292.32 o                         
   4   1   1       2491.26       2292.42        23.25 o                         
   5   1   1         33.93         70.16        10.66 o                         
   6   1   1       5708.94       5752.05        43.47 o                         
   7   1   1      38736.79      38233.30       262.36 o                         
   8   1   1       1190.93       1078.08        14.38 o                         
   9   1   1        834.18        930.08        14.93 o                         
  10   1   1      11556.37      11071.02        80.20 o                         
  11   1   1       7159.73       6964.38        54.43 o                         
  12   1   1       3955.18       4085.15        40.01 o                         
  13   1   1         17.26         31.83        10.49 o                         
  14   1   1       6600.43       6607.17        79.48 o                         
  15   1   1        272.81        223.05        16.80 o                         
  16   1   1       6073.60       6163.11        71.66 o                         
  17   1   1         29.94         35.71        17.44 o                         
  18   1   1         99.54        110.89        19.47 o                         
  19   1   1       1399.39       1436.19        38.61 o                         
  20   1   1       2236.53       2317.54        47.70 o                         
  21   1   1      10882.79      10904.42       130.22 o                         
  22   1   1        745.05        806.17        32.89 o                         
  23   1   1        418.73        385.18        32.10 o                         
  24   1   1       3577.36       3614.13        72.96 o                         
  25   1   1        664.81        792.56        39.40 o                         
   1   2   1       9205.26      10349.93        77.96 o                         
   2   2   1         34.47         22.36         4.61 o                         
   3   2   1      25747.38      26661.45       203.88 o                         
   4   2   1      21825.00      22211.03       177.78 o                         
   5   2   1      76738.55      74508.26       524.82 o                         
   6   2   1       7948.75       7808.12        61.80 o                         
   7   2   1      18129.03      18636.40       131.46 o                         
   8   2   1        894.71        733.90        13.32 o                         
   9   2   1        673.23       1042.34        17.04 o                         
  10   2   1       2269.76       2405.90        26.76 o                         
  11   2   1       5686.70       5395.14        57.50 o                         
  12   2   1      22646.45      21989.63       182.09 o                         
  13   2   1      18438.04      18474.82       155.46 o                         
  14   2   1       8081.53       8141.84        78.48 o                         
  15   2   1        728.19        881.20        29.94 o                         
  16   2   1        506.85        609.53        22.41 o                         
  17   2   1       6159.68       6345.01        91.99 o                         
  18   2   1        764.38        780.72        33.42 o                         
  19   2   1       2394.84       2278.38        47.44 o                         
  20   2   1       1952.23       1931.59        46.61 o                         
  21   2   1       2762.89       2792.81        57.46 o                         
  22   2   1       4133.16       4033.82        73.10 o                         
  23   2   1      10502.69      10760.65       142.07 o                         
  24   2   1        503.42        506.76        36.00 o                         
  25   2   1       3346.61       3159.67        75.06 o                         
   0   3   1       5037.38       4724.42        52.34 o                         
   1   3   1       7870.82       7953.42        59.50 o                         
   2   3   1       1382.10       1483.71        15.61 o                         
   3   3   1       1726.24       1710.92        18.70 o                         
   4   3   1        845.99       1059.89        16.74 o                         
   5   3   1      13697.64      14547.68       115.85 o                         
   6   3   1       6740.22       6562.81        56.98 o                         
   7   3   1      38897.14      38037.92       291.79 o                         
   8   3   1       2832.41       2816.76        29.87 o                         
   9   3   1         63.76         96.20         8.54 o                         
  10   3   1      11941.84      11368.66       104.06 o                         
  11   3   1       9803.38       9486.92        89.53 o                         
  12   3   1       8040.94       7902.49        81.52 o                         
  13   3   1       7626.59       7694.48       107.30 o                         
  14   3   1       1301.25       1210.08        35.63 o                         
  15   3   1       4938.18       4983.47        59.05 o                         
  16   3   1         68.46         82.20        13.26 o                         
  17   3   1       7144.12       7004.72        81.11 o                         
  18   3   1       1216.99       1206.58        33.93 o                         
  19   3   1       2832.56       2711.80        52.98 o                         
  20   3   1         82.44         54.50        23.39 o                         
  21   3   1       1604.55       1625.67        45.76 o                         
  22   3   1       3126.40       3010.68        66.70 o                         
  23   3   1        242.60        314.81        54.38 o                         
  24   3   1       3770.19       3581.26       117.38 o                         
   1   4   1        162.56        276.18         8.47 o                         
   2   4   1       1704.67       1531.13        17.68 o                         
   3   4   1        174.38        230.05         8.80 o                         
   4   4   1        717.87        725.26        17.04 o                         
   5   4   1       2638.39       2441.18        29.32 o                         
   6   4   1        473.70        515.31        17.60 o                         
   7   4   1       6193.03       6254.78        67.67 o                         
   8   4   1      16160.33      16295.73       170.39 o                         
   9   4   1      27455.14      27083.28       298.93 o                         
  10   4   1       3548.12       3578.71        54.37 o                         
  11   4   1      10322.51      10832.30       124.43 o                         
  12   4   1       1651.94       1504.51        30.16 o                         
  13   4   1        195.67        236.81        16.62 o                         
  14   4   1        198.89        187.91        14.02 o                         
  15   4   1       3136.37       3195.50        47.11 o                         
  16   4   1        129.49        143.53        20.42 o                         
  17   4   1       1105.33       1064.26        51.01 o                         
  18   4   1        739.46        669.96        48.24 o                         
  19   4   1       2970.58       2927.20        96.72 o                         
  20   4   1        334.55        257.26        43.00 o                         
  21   4   1          1.81        -12.07        40.98 o                         
  22   4   1        498.50        382.59        50.65 o                         
  23   4   1        441.90        493.46        53.88 o                         
   0   5   1       1595.21       1813.94        32.95 o                         
   1   5   1      20754.17      21628.37       193.94 o                         
   2   5   1       7348.75       7754.07        76.43 o                         
   3   5   1      30170.71      31205.58       279.05 o                         
   4   5   1       4464.06       4464.48        47.84 o                         
   5   5   1       2565.82       2540.63        34.78 o                         
   6   5   1        486.16        469.56        20.53 o                         
   7   5   1       6870.57       6949.39        76.39 o                         
   8   5   1        144.84        167.99        15.61 o                         
   9   5   1        304.32        363.75        19.20 o                         
  10   5   1       3482.33       3354.85        55.45 o                         
  11   5   1        755.78        704.41        27.17 o                         
  12   5   1        370.25        419.96        25.45 o                         
  13   5   1       1834.51       1792.64        58.69 o                         
  14   5   1       6838.98       6746.92       161.15 o                         
  15   5   1       4410.55       4352.87        90.09 o                         
  16   5   1       6332.34       6198.79       118.88 o                         
  17   5   1       2475.01       2352.24        78.50 o                         
  18   5   1       1134.87       1039.14        53.99 o                         
  19   5   1       5487.76       5592.14       136.91 o                         
  20   5   1       3238.62       3266.17       104.79 o                         
  21   5   1      11927.35      12122.09       224.94 o                         
   1   6   1          0.97         -1.64        10.78 o                         
   2   6   1         63.52         67.06        12.52 o                         
   3   6   1       1952.36       2026.58        37.54 o                         
   4   6   1        876.93        937.09        31.25 o                         
   5   6   1       8909.06       9158.61       113.77 o                         
   6   6   1        546.72        532.01        24.91 o                         
   7   6   1         15.53         25.56        20.81 o                         
   8   6   1       2484.84       2547.65        46.00 o                         
   9   6   1       2032.35       2108.96        49.94 o                         
  10   6   1        205.70        209.08        25.12 o                         
  11   6   1        115.00        128.64        28.52 o                         
  12   6   1       4480.47       4471.15        83.03 o                         
  13   6   1       1117.29       1118.62        43.77 o                         
  14   6   1        872.52        820.69        43.06 o                         
  15   6   1          4.53        -18.54        33.58 o                         
  16   6   1          9.43          5.70        36.37 o                         
  17   6   1       1291.75       1215.02        55.01 o                         
  18   6   1         49.10         36.14        40.89 o                         
  19   6   1       1835.81       1892.44        73.11 o                         
   0   7   1       4789.12       5057.01       103.14 o                         
   1   7   1       4861.42       5009.58        72.55 o                         
   2   7   1        781.23        770.77        27.83 o                         
   3   7   1        738.53        712.37        27.89 o                         
   4   7   1        540.49        510.46        26.54 o                         
   5   7   1       4609.69       4883.03        75.10 o                         
   6   7   1       3365.13       3586.48        64.19 o                         
   7   7   1      11354.41      11938.86       147.86 o                         
   8   7   1        449.76        454.20        29.56 o                         
   9   7   1        121.94        110.45        28.45 o                         
  10   7   1       2662.18       2637.37        68.24 o                         
  11   7   1       4447.13       4536.16        87.61 o                         
  12   7   1       2414.16       2406.52        69.04 o                         
  13   7   1       2637.89       2505.69        80.06 o                         
  14   7   1         35.20         29.27        39.56 o                         
  15   7   1       2995.18       2831.29        87.13 o                         
  16   7   1         26.26          6.93        42.43 o                         
   1   8   1        100.14          7.53        38.71 o                         
   2   8   1         72.39          4.79        38.92 o                         
   3   8   1       1101.46       1065.14        51.80 o                         
   4   8   1        940.61        993.83        38.77 o                         
   5   8   1       4750.17       5282.51        83.50 o                         
   6   8   1        470.58        513.06        34.92 o                         
   7   8   1        458.80        511.24        36.02 o                         
   8   8   1        666.95        672.96        39.40 o                         
   9   8   1        477.10        539.83        39.20 o                         
  10   8   1          8.81        -18.73        37.47 o                         
  11   8   1         22.04        -17.24        38.95 o                         
   0   9   1        331.71        202.09        69.57 o                         
   1   9   1       2720.91       2674.65       137.89 o                         
   0   0   2       7691.73       7629.17       143.65 o                         
   1   0   2      51536.44      49400.21       584.74 o                         
   2   0   2      14734.77      14679.29       166.29 o                         
   3   0   2       9157.86      10143.99       130.71 o                         
   4   0   2      15356.47      15894.43       196.51 o                         
   5   0   2       7046.83       7881.09       104.34 o                         
   6   0   2      13862.06      14278.29       150.04 o                         
   7   0   2      60237.74      59005.18       553.60 o                         
   8   0   2       5782.26       6237.72        72.75 o                         
   9   0   2       4694.34       5334.76        64.52 o                         
  10   0   2      10963.60      11439.12       125.77 o                         
  11   0   2      19818.93      19719.44       208.39 o                         
  12   0   2       7075.41       6890.88        91.15 o                         
  13   0   2       3780.55       3872.15        79.08 o                         
  14   0   2       5438.25       5567.77        96.71 o                         
  15   0   2      15009.86      15986.51       232.91 o                         
  16   0   2         64.73        122.34        25.95 o                         
  17   0   2      50961.23      50233.16       679.87 o                         
  18   0   2       1711.82       1984.25        62.02 o                         
  19   0   2       7039.72       6963.29       138.96 o                         
  20   0   2       2695.70       2645.63        81.04 o                         
  21   0   2        572.86        600.08        45.44 o                         
  22   0   2       4063.28       4197.15       106.06 o                         
  23   0   2        384.47        362.11        50.79 o                         
  24   0   2       4106.14       3818.46       107.18 o                         
  25   0   2       2295.81       2435.94        92.67 o                         
   1   1   2       4805.18       4189.16        43.25 o                         
   2   1   2       1568.93       1725.38        22.98 o                         
   3   1   2        730.40        874.34        16.81 o                         
   4   1   2      10609.93      10707.58       100.35 o                         
   5   1   2      43692.95      43411.55       332.41 o                         
   6   1   2        838.12        896.46        15.69 o                         
   7   1   2        579.23        563.72        17.54 o                         
   8   1   2       1410.39       1307.49        18.55 o                         
   9   1   2       3914.54       3242.76        30.69 o                         
  10   1   2        528.03        553.54        12.12 o                         
  11   1   2          0.48         18.70         9.53 o                         
  12   1   2       1869.08       1739.51        26.96 o                         
  13   1   2          9.90         11.52        11.06 o                         
  14   1   2       3754.12       3828.79        49.89 o                         
  15   1   2       1750.46       1585.27        33.61 o                         
  16   1   2        167.35        161.54        19.92 o                         
  17   1   2        888.59        907.82        40.16 o                         
  18   1   2          8.75         13.10        20.88 o                         
  19   1   2       9241.53       9153.52       121.28 o                         
  20   1   2       3469.39       3521.21        65.61 o                         
  21   1   2        325.78        286.52        28.66 o                         
  22   1   2        919.46        881.09        49.68 o                         
  23   1   2       6746.07       6932.01       104.28 o                         
  24   1   2         33.48        103.34        30.95 o                         
  25   1   2       1148.95       1106.64        51.07 o                         
   0   2   2      24837.00      25538.39       305.13 o                         
   1   2   2      14642.80      15943.76       153.62 o                         
   2   2   2       8764.80       9059.79        85.19 o                         
   3   2   2      74526.49      72688.51       664.71 o                         
   4   2   2       2724.53       2801.37        30.72 o                         
   5   2   2       8454.40       8433.12        77.11 o                         
   6   2   2          2.49         13.40         7.25 o                         
   7   2   2      11192.97      10371.51        83.26 o                         
   8   2   2       1644.11       1762.67        21.73 o                         
   9   2   2       1850.27       1977.17        24.20 o                         
  10   2   2       4751.14       4871.19        70.99 o                         
  11   2   2        489.68        474.07        15.32 o                         
  12   2   2          9.98         11.10        13.40 o                         
  13   2   2       5305.73       5197.48        61.57 o                         
  14   2   2       1724.44       1669.48        32.08 o                         
  15   2   2       4832.46       4712.03        59.68 o                         
  16   2   2      11093.61      11370.85       129.67 o                         
  17   2   2        317.43        333.38        21.64 o                         
  18   2   2       5447.17       5213.15        72.42 o                         
  19   2   2       5291.10       5246.13        81.22 o                         
  20   2   2       1975.72       1966.50        47.88 o                         
  21   2   2      24864.92      24819.47       266.99 o                         
  22   2   2         28.09         62.33        24.93 o                         
  23   2   2       4593.13       4234.21        72.70 o                         
  24   2   2        419.82        390.59        36.22 o                         
   1   3   2       1963.04       1678.64        20.76 o                         
   2   3   2         67.90        104.92         7.62 o                         
   3   3   2       3381.07       3448.23        36.59 o                         
   4   3   2        940.31        924.76        17.17 o                         
   5   3   2       1793.49       1484.26        21.04 o                         
   6   3   2       9521.10      10182.52        87.99 o                         
   7   3   2       5085.39       5361.15        48.72 o                         
   8   3   2      11694.54      11657.36       109.96 o                         
   9   3   2      36362.11      35532.69       320.03 o                         
  10   3   2       7319.12       7256.55        74.73 o                         
  11   3   2      10033.87      10429.92       108.60 o                         
  12   3   2        574.65        627.23        19.92 o                         
  13   3   2       3540.68       3596.83        48.29 o                         
  14   3   2        341.67        358.86        17.24 o                         
  15   3   2       8996.95       8483.74       111.97 o                         
  16   3   2         25.49         41.09        19.54 o                         
  17   3   2        629.99        602.50        42.91 o                         
  18   3   2          3.15         16.03        23.62 o                         
  19   3   2      10491.13      10535.48       140.09 o                         
  20   3   2        956.12        931.18        39.20 o                         
  21   3   2       1786.65       1767.80        53.85 o                         
  22   3   2          0.56          4.84        29.04 o                         
  23   3   2        306.78        379.06        45.83 o                         
  24   3   2       1226.37       1125.47        60.54 o                         
   0   4   2        147.13        134.66        12.18 o                         
   1   4   2      11294.74      11270.93        91.90 o                         
   2   4   2       2324.64       2427.83        27.73 o                         
   3   4   2        606.76        451.65        11.81 o                         
   4   4   2       2961.20       3074.73        36.15 o                         
   5   4   2       2738.31       2889.08        34.63 o                         
   6   4   2       3895.44       3912.33        42.97 o                         
   7   4   2      22709.82      22246.37       202.71 o                         
   8   4   2       2450.07       2638.96        38.85 o                         
   9   4   2       1234.41       1282.53        28.52 o                         
  10   4   2       4520.17       4600.69        51.97 o                         
  11   4   2       4417.67       4399.37        58.01 o                         
  12   4   2       2257.89       2280.42        34.78 o                         
  13   4   2        830.54        909.82        21.88 o                         
  14   4   2        938.41        982.76        27.39 o                         
  15   4   2       3223.14       3172.64        75.72 o                         
  16   4   2        103.69        127.42        21.84 o                         
  17   4   2      17170.56      16782.74       204.63 o                         
  18   4   2        134.99        169.62        35.98 o                         
  19   4   2       2358.74       2263.67        74.76 o                         
  20   4   2        633.67        625.32        45.80 o                         
  21   4   2       1949.04       2142.48        78.57 o                         
  22   4   2       1621.70       1488.22        67.50 o                         
   1   5   2        593.38        537.76        20.03 o                         
   2   5   2       1606.69       1630.97        25.60 o                         
   3   5   2       3095.59       3321.21        40.10 o                         
   4   5   2       7312.53       7634.78        76.29 o                         
   5   5   2      33676.00      34539.90       351.08 o                         
   6   5   2       1196.33       1252.41        32.72 o                         
   7   5   2       8654.80       8805.02       108.85 o                         
   8   5   2        569.16        584.16        25.33 o                         
   9   5   2        885.63       1006.98        36.06 o                         
  10   5   2        999.16       1037.92        36.02 o                         
  11   5   2       4364.67       4402.39        86.11 o                         
  12   5   2       3996.44       4064.79        72.27 o                         
  13   5   2       2871.41       2929.85        67.21 o                         
  14   5   2       3952.74       3992.40        91.66 o                         
  15   5   2          0.80        -34.56        34.56 o                         
  16   5   2        341.94        297.59        40.51 o                         
  17   5   2        722.46        688.39        46.68 o                         
  18   5   2          7.61         17.00        39.97 o                         
  19   5   2       3178.77       3378.01        95.44 o                         
  20   5   2       2322.86       2131.41        92.60 o                         
  21   5   2         91.19         86.36        49.16 o                         
   0   6   2        733.80        735.61        27.39 o                         
   1   6   2         10.00         32.65        12.28 o                         
   2   6   2        166.56        189.14        13.15 o                         
   3   6   2       3874.34       3953.62        53.64 o                         
   4   6   2          9.88         10.59        18.91 o                         
   5   6   2        509.17        482.47        24.29 o                         
   6   6   2        529.46        537.58        23.90 o                         
   7   6   2       6272.01       6416.06        83.40 o                         
   8   6   2        326.30        327.52        24.87 o                         
   9   6   2        601.24        529.39        27.52 o                         
  10   6   2       1734.14       1783.98        55.61 o                         
  11   6   2       2424.98       2466.46        63.43 o                         
  12   6   2        441.16        468.27        34.34 o                         
  13   6   2        229.24        218.03        34.09 o                         
  14   6   2          7.64          9.55        34.20 o                         
  15   6   2          4.07        -33.79        33.79 o                         
  16   6   2       1076.41        974.99        47.79 o                         
  17   6   2       3834.85       4161.81       106.36 o                         
  18   6   2        255.34        229.44        58.02 o                         
   1   7   2       2132.45       2213.20        46.75 o                         
   2   7   2         61.73         41.59        19.94 o                         
   3   7   2       1614.10       1619.02        52.82 o                         
   4   7   2         57.69         42.36        27.14 o                         
   5   7   2         57.75         36.41        23.76 o                         
   6   7   2       3175.56       3134.97        60.20 o                         
   7   7   2       5642.58       5661.67        94.68 o                         
   8   7   2       5026.08       5266.37        91.91 o                         
   9   7   2      13979.95      15029.01       200.61 o                         
  10   7   2       3718.17       3878.90        80.92 o                         
  11   7   2       5804.82       5798.98       102.08 o                         
  12   7   2        637.90        569.59        39.39 o                         
  13   7   2       2981.19       2805.18        75.63 o                         
  14   7   2         20.10          8.92        38.16 o                         
  15   7   2       3174.16       3205.00        99.19 o                         
   0   8   2        694.95        671.99        66.36 o                         
   1   8   2         84.82          3.01        38.86 o                         
   2   8   2        200.30        151.82        40.85 o                         
   3   8   2       3673.71       3789.45        95.03 o                         
   4   8   2         16.30          3.76        37.92 o                         
   5   8   2        126.71         77.10        37.42 o                         
   6   8   2        122.49        107.37        38.75 o                         
   7   8   2       2621.84       2738.52        83.39 o                         
   8   8   2        238.74        227.08        35.46 o                         
   9   8   2        252.09        225.31        36.65 o                         
  10   8   2        442.30        424.23        39.79 o                         
  11   8   2        177.02        191.89        42.10 o                         
   1   0   3       2360.92       2269.34        40.29 o                         
   2   0   3      84210.12      81518.61       966.47 o                         
   3   0   3      10627.32      11293.16       148.70 o                         
   4   0   3      87151.80      89486.82      1149.18 o                         
   5   0   3       9200.89       8552.23       105.67 o                         
   6   0   3      20339.91      22247.71       232.05 o                         
   7   0   3        259.39        245.05        15.38 o                         
   8   0   3      15799.17      15224.26       178.16 o                         
   9   0   3      11170.71      11014.13       134.04 o                         
  10   0   3       3165.67       2851.99        47.20 o                         
  11   0   3        663.45        710.90        25.34 o                         
  12   0   3          1.31         39.18        16.02 o                         
  13   0   3       4216.21       4235.36        68.67 o                         
  14   0   3      18077.80      18011.29       228.84 o                         
  15   0   3         96.85        164.84        21.87 o                         
  16   0   3      32161.31      31882.85       392.73 o                         
  17   0   3        150.52        144.82        24.58 o                         
  18   0   3        684.67        643.60        35.75 o                         
  19   0   3        101.01         69.23        29.49 o                         
  20   0   3       5077.83       5044.21        98.07 o                         
  21   0   3        455.93        476.82        36.60 o                         
  22   0   3       3470.82       3473.13        82.76 o                         
  23   0   3        897.23        958.55        46.38 o                         
  24   0   3       9018.41       8625.57       149.78 o                         
  25   0   3         36.66         56.80        38.26 o                         
   0   1   3      62488.68      59470.19       845.08 o                         
   1   1   3       2295.82       2410.00        35.19 o                         
   2   1   3         68.44        105.40        13.31 o                         
   3   1   3       1065.73        944.47        27.43 o                         
   4   1   3      38262.12      37035.38       314.72 o                         
   5   1   3       1835.61       1860.76        29.04 o                         
   6   1   3      16642.25      18273.14       198.04 o                         
   7   1   3      22692.80      22716.47       198.28 o                         
   8   1   3       4964.77       5226.14        51.47 o                         
   9   1   3        975.13       1081.23        19.23 o                         
  10   1   3       3145.86       3080.04        47.69 o                         
  11   1   3       4529.05       4201.45        46.50 o                         
  12   1   3      12954.39      13310.95       129.33 o                         
  13   1   3        777.50        833.68        23.43 o                         
  14   1   3      32937.17      32365.15       296.55 o                         
  15   1   3         89.42         67.22        18.41 o                         
  16   1   3       1542.71       1543.72        42.08 o                         
  17   1   3         67.88         52.46        18.92 o                         
  18   1   3       3777.00       3781.40        61.02 o                         
  19   1   3        225.63        229.33        23.83 o                         
  20   1   3         36.73         25.76        22.91 o                         
  21   1   3       1231.86       1231.63        37.96 o                         
  22   1   3        284.38        342.58        28.49 o                         
  23   1   3        765.53        736.82        33.65 o                         
  24   1   3          1.43         24.40        32.30 o                         
   1   2   3        338.46        271.74        13.40 o                         
   2   2   3      26583.58      26332.68       237.44 o                         
   3   2   3       5172.90       5426.62        50.80 o                         
   4   2   3         90.12         55.55         9.11 o                         
   5   2   3       3611.66       3181.68        42.35 o                         
   6   2   3      23686.48      23025.50       224.44 o                         
   7   2   3        349.18        291.50        11.96 o                         
   8   2   3      38038.14      40093.15       327.00 o                         
   9   2   3      15230.82      15145.29       145.23 o                         
  10   2   3      66343.69      68588.05       606.69 o                         
  11   2   3       1233.06       1304.44        25.17 o                         
  12   2   3      49250.00      48410.09       458.77 o                         
  13   2   3       2818.12       2752.80        41.05 o                         
  14   2   3       2031.39       2154.27        47.59 o                         
  15   2   3         17.29         23.29        20.74 o                         
  16   2   3       7022.93       6995.71        99.42 o                         
  17   2   3        243.75        215.96        25.20 o                         
  18   2   3        998.41        988.66        66.28 o                         
  19   2   3        179.51        214.68        28.03 o                         
  20   2   3        345.02        336.89        30.77 o                         
  21   2   3        346.66        373.90        32.94 o                         
  22   2   3       1960.00       1996.65        61.64 o                         
  23   2   3        273.25        284.30        34.77 o                         
  24   2   3        955.32        989.69        48.01 o                         
   0   3   3     105486.96     103495.60      1246.78 o                         
   1   3   3       1502.29       1549.15        23.29 o                         
   2   3   3      31549.32      32488.50       276.10 o                         
   3   3   3       2539.77       2416.40        30.73 o                         
   4   3   3       1169.06        970.22        24.85 o                         
   5   3   3       1409.82       1453.66        29.12 o                         
   6   3   3       2950.53       3454.06        44.68 o                         
   7   3   3      14933.43      14613.38       171.70 o                         
   8   3   3        336.75        374.74        15.74 o                         
   9   3   3        916.01        980.87        24.77 o                         
  10   3   3       6808.97       6861.30        79.17 o                         
  11   3   3       2326.78       2126.10        39.08 o                         
  12   3   3        834.10        903.61        27.09 o                         
  13   3   3        500.32        522.87        23.45 o                         
  14   3   3       6858.14       6700.52        85.40 o                         
  15   3   3        182.38        181.51        19.25 o                         
  16   3   3       5149.07       5140.71        81.96 o                         
  17   3   3         10.00        -13.76        23.67 o                         
  18   3   3      18923.37      18681.64       226.16 o                         
  19   3   3        124.55        152.56        28.03 o                         
  20   3   3       5044.21       4921.96        86.56 o                         
  21   3   3       1371.74       1398.83        53.57 o                         
  22   3   3       1812.17       1747.18        57.28 o                         
  23   3   3        431.72        433.17        51.49 o                         
   1   4   3        210.43        233.09        11.83 o                         
   2   4   3      39076.49      39411.98       332.90 o                         
   3   4   3       3459.36       3616.88        43.62 o                         
   4   4   3      17101.08      17535.20       171.13 o                         
   5   4   3       3524.25       3368.77        47.35 o                         
   6   4   3       3471.50       3839.72        59.36 o                         
   7   4   3         49.15         53.35        14.70 o                         
   8   4   3       2195.27       2163.53        33.66 o                         
   9   4   3       6994.97       6867.10        82.35 o                         
  10   4   3        284.27        336.42        15.99 o                         
  11   4   3        360.10        356.78        16.88 o                         
  12   4   3        663.11        640.56        23.81 o                         
  13   4   3       2500.66       2463.06        44.80 o                         
  14   4   3       4999.57       4914.53        71.77 o                         
  15   4   3          1.69         13.34        20.86 o                         
  16   4   3      15265.07      15206.13       189.35 o                         
  17   4   3        158.18        191.87        26.14 o                         
  18   4   3       1110.12        985.45        48.50 o                         
  19   4   3        112.72        109.73        38.42 o                         
  20   4   3       2272.64       2240.49        79.18 o                         
  21   4   3        361.72        381.70        45.25 o                         
  22   4   3        486.66        421.08        47.34 o                         
   0   5   3       1746.54       1681.35        40.74 o                         
   1   5   3        330.74        334.76        13.85 o                         
   2   5   3       6456.98       6470.65        66.85 o                         
   3   5   3        392.28        395.13        14.40 o                         
   4   5   3      33614.07      33615.87       340.62 o                         
   5   5   3        927.44        900.47        38.32 o                         
   6   5   3      14173.92      14422.09       145.98 o                         
   7   5   3       7756.65       7703.60       102.72 o                         
   8   5   3       3023.22       3073.62        49.19 o                         
   9   5   3        234.52        267.42        19.50 o                         
  10   5   3        494.31        500.52        30.59 o                         
  11   5   3       2296.28       2269.07        62.68 o                         
  12   5   3      11930.99      12236.15       161.30 o                         
  13   5   3        349.47        437.25        37.96 o                         
  14   5   3      29719.46      29852.57       383.44 o                         
  15   5   3         15.81         45.10        35.20 o                         
  16   5   3       7151.58       7016.21       125.07 o                         
  17   5   3        128.83        134.85        39.73 o                         
  18   5   3        231.72        209.44        41.43 o                         
  19   5   3         43.98         14.33        44.44 o                         
  20   5   3       2049.86       2181.47        84.36 o                         
   1   6   3        229.72        228.81        15.24 o                         
   2   6   3      10118.15      10497.81       108.10 o                         
   3   6   3       1251.27       1231.70        37.30 o                         
   4   6   3       3068.53       3207.74        53.97 o                         
   5   6   3       2030.27       2008.72        40.39 o                         
   6   6   3        784.86        779.44        32.19 o                         
   7   6   3        205.61        142.64        22.15 o                         
   8   6   3       1264.41       1287.37        52.70 o                         
   9   6   3       3520.71       3604.71        80.93 o                         
  10   6   3       4387.94       4443.70        92.07 o                         
  11   6   3        194.44        211.31        34.83 o                         
  12   6   3       7668.86       7792.96       135.04 o                         
  13   6   3        791.24        796.97        43.49 o                         
  14   6   3         71.45         73.59        38.73 o                         
  15   6   3          4.25         -8.76        39.72 o                         
  16   6   3       4102.21       4487.20       108.92 o                         
  17   6   3         27.76          1.46        43.08 o                         
  18   6   3         16.40         47.48        44.99 o                         
   0   7   3      40877.96      42215.96       655.92 o                         
   1   7   3        388.57        383.37        24.91 o                         
   2   7   3      12110.26      12507.80       151.15 o                         
   3   7   3        538.69        543.15        32.68 o                         
   4   7   3         94.21         88.38        28.29 o                         
   5   7   3        187.23        115.27        34.78 o                         
   6   7   3         51.24          5.75        34.85 o                         
   7   7   3       3022.09       3047.70        82.90 o                         
   8   7   3         61.07         40.60        37.36 o                         
   9   7   3         80.20         26.36        38.70 o                         
  10   7   3       1813.86       1894.82        83.89 o                         
  11   7   3        860.68        875.44        43.55 o                         
  12   7   3          4.75         -0.38        34.89 o                         
  13   7   3         34.30        -10.02        35.77 o                         
  14   7   3        265.12        298.92        42.91 o                         
  15   7   3        101.40         69.39        41.47 o                         
   1   8   3         26.92         -9.52        40.42 o                         
   2   8   3       3997.78       4221.23       119.47 o                         
   3   8   3        325.52        281.94        52.97 o                         
   4   8   3        101.15         79.74        46.64 o                         
   5   8   3        612.82        657.74        46.34 o                         
   6   8   3        901.89        918.57        50.71 o                         
   7   8   3         30.04         25.69        40.55 o                         
   8   8   3       1166.99       1001.07        53.98 o                         
   9   8   3       1779.40       1624.90        67.53 o                         
  10   8   3       3423.86       3331.83        99.38 o                         
   0   0   4      56612.49      54549.18       842.35 o                         
   1   0   4       4752.81       4416.89        64.56 o                         
   2   0   4       2636.95       2572.53        47.85 o                         
   3   0   4      24523.96      26495.61       364.34 o                         
   4   0   4          5.38         46.45        14.50 o                         
   5   0   4      38597.48      40717.68       578.96 o                         
   6   0   4      11684.52      12157.24       224.06 o                         
   7   0   4      45960.56      47684.52       704.03 o                         
   8   0   4        259.22        153.22        18.69 o                         
   9   0   4        250.42        277.85        24.28 o                         
  10   0   4      13032.32      12139.13       179.33 o                         
  11   0   4      18757.74      18844.41       268.10 o                         
  12   0   4       3144.88       3139.93        65.00 o                         
  13   0   4      21706.25      21814.71       308.77 o                         
  14   0   4       1703.36       1630.00        49.49 o                         
  15   0   4      14404.39      14404.40       215.78 o                         
  16   0   4         48.89         74.25        25.61 o                         
  17   0   4       8690.38       8649.67       144.10 o                         
  18   0   4       5919.73       5904.44       127.20 o                         
  19   0   4       1346.22       1513.29        72.62 o                         
  20   0   4        216.29        276.49        39.83 o                         
  21   0   4       2528.79       2476.87        85.73 o                         
  22   0   4       1466.57       1255.30        74.41 o                         
  23   0   4       3569.38       3508.97       104.84 o                         
  24   0   4       7976.48       7901.83       170.78 o                         
   1   1   4        340.04        329.34        23.84 o                         
   2   1   4       7723.42       6939.07        72.54 o                         
   3   1   4      23317.84      24279.51       212.81 o                         
   4   1   4        524.35        424.09        14.86 o                         
   5   1   4      16127.07      16242.94       163.93 o                         
   6   1   4       3218.80       3004.20        35.66 o                         
   7   1   4        424.30        524.89        17.43 o                         
   8   1   4       3866.61       3646.25        52.06 o                         
   9   1   4       7512.06       7319.70        80.67 o                         
  10   1   4        148.99        189.55        12.52 o                         
  11   1   4       2189.52       2357.86        41.83 o                         
  12   1   4      16544.06      16218.38       165.75 o                         
  13   1   4       2232.34       2219.57        39.27 o                         
  14   1   4       1214.14       1205.06        30.60 o                         
  15   1   4       3513.52       3508.27        49.36 o                         
  16   1   4       1852.31       1790.98        39.27 o                         
  17   1   4       1407.53       1483.99        53.74 o                         
  18   1   4        196.19        179.35        22.15 o                         
  19   1   4         78.15         92.80        21.75 o                         
  20   1   4        278.03        225.64        24.88 o                         
  21   1   4       1274.92       1324.46        40.40 o                         
  22   1   4       2215.46       2208.95        58.30 o                         
  23   1   4       3273.25       3246.56        74.31 o                         
  24   1   4         38.36         25.56        37.21 o                         
   0   2   4        509.12        302.37        19.53 o                         
   1   2   4      58044.19      59540.32       592.04 o                         
   2   2   4       4769.06       4797.51        55.67 o                         
   3   2   4      18200.72      17655.43       156.75 o                         
   4   2   4      10844.87      10227.27        95.78 o                         
   5   2   4         30.59         43.93        12.07 o                         
   6   2   4         20.48         32.82        13.69 o                         
   7   2   4       9562.32       9649.61       124.72 o                         
   8   2   4        136.89         95.76        16.40 o                         
   9   2   4         72.43         85.82        17.23 o                         
  10   2   4       9265.78       8845.68       114.79 o                         
  11   2   4       1549.76       1585.97        41.35 o                         
  12   2   4          7.88         15.09        12.80 o                         
  13   2   4          0.08         19.31        13.91 o                         
  14   2   4      15993.43      15855.29       175.86 o                         
  15   2   4       3575.36       3641.66        57.28 o                         
  16   2   4       4253.37       4144.38        63.38 o                         
  17   2   4       8517.35       8454.73       105.99 o                         
  18   2   4        172.22        172.81        21.43 o                         
  19   2   4      14179.17      14091.66       164.04 o                         
  20   2   4       3683.53       3457.56        72.79 o                         
  21   2   4       6093.73       5911.75        98.25 o                         
  22   2   4         31.71         28.00        31.79 o                         
  23   2   4        629.96        616.39        39.47 o                         
   1   3   4         28.12         56.07        15.42 o                         
   2   3   4      13391.77      12657.81       140.45 o                         
   3   3   4       2871.01       2915.35        39.29 o                         
   4   3   4          6.54         23.16        14.06 o                         
   5   3   4         17.59         18.31        16.98 o                         
   6   3   4        113.17        142.05        22.07 o                         
   7   3   4      14856.34      15530.93       228.26 o                         
   8   3   4      13504.41      13571.79       204.24 o                         
   9   3   4      37404.64      37579.47       389.23 o                         
  10   3   4       2158.83       2181.31        43.15 o                         
  11   3   4      17927.66      18233.46       198.63 o                         
  12   3   4       3257.57       3160.65        52.27 o                         
  13   3   4        779.52        779.58        32.39 o                         
  14   3   4         53.94         60.36        23.59 o                         
  15   3   4         44.46         25.50        23.88 o                         
  16   3   4       2047.93       2158.82        55.80 o                         
  17   3   4        668.80        663.89        33.78 o                         
  18   3   4        474.73        417.97        31.54 o                         
  19   3   4        624.35        590.15        34.24 o                         
  20   3   4         49.23         62.57        29.84 o                         
  21   3   4          4.07          6.90        30.62 o                         
  22   3   4        564.38        659.49        44.77 o                         
   0   4   4      13163.15      12657.61       164.61 o                         
   1   4   4         18.26         87.81        23.01 o                         
   2   4   4        908.27        970.23        24.04 o                         
   3   4   4       2819.98       2889.01        45.10 o                         
   4   4   4        219.18        166.94        16.52 o                         
   5   4   4      13297.35      13289.89       176.91 o                         
   6   4   4       2514.62       2566.82        57.98 o                         
   7   4   4      18343.28      18322.29       263.94 o                         
   8   4   4        660.87        664.46        48.52 o                         
   9   4   4        157.60        184.89        18.71 o                         
  10   4   4       7355.67       7198.68        93.00 o                         
  11   4   4       6138.73       6145.16        76.86 o                         
  12   4   4       1273.56       1268.87        34.20 o                         
  13   4   4       7287.65       7388.75        95.03 o                         
  14   4   4       3306.18       3234.87        64.64 o                         
  15   4   4       3476.70       3509.20        79.78 o                         
  16   4   4          1.55        -10.98        24.49 o                         
  17   4   4       1512.75       1524.40        57.79 o                         
  18   4   4       1940.86       2130.00        76.70 o                         
  19   4   4         35.67         37.38        38.98 o                         
  20   4   4         31.08         36.23        40.50 o                         
  21   4   4        343.49        305.21        45.22 o                         
   1   5   4        862.53        896.06        22.94 o                         
   2   5   4       1741.14       1617.29        31.36 o                         
   3   5   4      16407.52      16515.41       165.84 o                         
   4   5   4       1518.51       1539.49        32.12 o                         
   5   5   4      19002.01      19320.24       224.71 o                         
   6   5   4       4785.16       4876.53        73.84 o                         
   7   5   4       3439.30       3398.20        59.65 o                         
   8   5   4         57.15         74.69        20.94 o                         
   9   5   4        237.25        249.03        19.08 o                         
  10   5   4        599.72        586.19        36.10 o                         
  11   5   4       1159.13       1094.44        33.67 o                         
  12   5   4      12530.73      12812.20       170.81 o                         
  13   5   4       5782.76       5801.51       109.77 o                         
  14   5   4       1581.99       1543.29        61.13 o                         
  15   5   4       4286.59       4369.94        98.01 o                         
  16   5   4        488.36        546.13        45.54 o                         
  17   5   4        950.76        891.37        50.80 o                         
  18   5   4         58.14         28.44        41.43 o                         
  19   5   4          2.43         -7.76        42.52 o                         
   0   6   4       4047.73       3846.26        87.71 o                         
   1   6   4       3860.20       3811.82        56.30 o                         
   2   6   4        318.03        291.85        23.29 o                         
   3   6   4        253.66        258.72        22.78 o                         
   4   6   4       1724.81       1739.96        43.19 o                         
   5   6   4        901.68        806.49        28.79 o                         
   6   6   4        892.33        917.56        41.08 o                         
   7   6   4       4789.96       4718.21       139.10 o                         
   8   6   4          1.25         -0.99        26.89 o                         
   9   6   4         23.76         55.72        40.71 o                         
  10   6   4       3217.74       3363.93       103.03 o                         
  11   6   4       2397.93       2461.97        89.09 o                         
  12   6   4        146.86        160.19        44.67 o                         
  13   6   4        923.78        915.50        47.30 o                         
  14   6   4       2316.43       2436.60        82.65 o                         
  15   6   4         58.69         73.64        41.45 o                         
  16   6   4        626.47        627.15        49.99 o                         
  17   6   4         69.12         35.60        43.80 o                         
   1   7   4         54.36         59.76        24.36 o                         
   2   7   4       2791.23       2846.81        56.98 o                         
   3   7   4         73.06         26.87        30.48 o                         
   4   7   4        390.27        307.51        38.21 o                         
   5   7   4        342.50        310.08        39.20 o                         
   6   7   4         98.87         89.25        37.83 o                         
   7   7   4       8496.58       8459.59       148.12 o                         
   8   7   4       4919.73       5259.97       131.36 o                         
   9   7   4      14631.13      14796.93       229.21 o                         
  10   7   4       2054.65       2130.22        83.67 o                         
  11   7   4       8562.02       8296.28       176.16 o                         
  12   7   4        725.57        730.31        52.92 o                         
  13   7   4       1481.93       1343.63        59.89 o                         
  14   7   4         74.79         52.64        51.09 o                         
   0   8   4        722.44        850.63       115.15 o                         
   1   8   4       2406.40       2319.12       133.94 o                         
   2   8   4        116.01        101.79        51.38 o                         
   3   8   4        539.11        547.03        57.93 o                         
   4   8   4        892.51        969.98        54.13 o                         
   5   8   4        227.40        166.80        42.49 o                         
   6   8   4        136.26        143.46        43.24 o                         
   7   8   4       1835.96       1691.10        72.35 o                         
   8   8   4        106.31         77.07        45.40 o                         
   1   0   5       6290.65       5899.90        84.97 o                         
   2   0   5        182.20        337.36        28.75 o                         
   3   0   5      15180.57      15203.62       312.59 o                         
   4   0   5        339.94        249.22        21.21 o                         
   5   0   5       1418.03       1367.09        42.16 o                         
   6   0   5      12135.83      11990.15       209.40 o                         
   7   0   5       8610.23       8486.34       155.53 o                         
   8   0   5       5841.77       6099.19       102.07 o                         
   9   0   5      29563.64      29583.04       476.59 o                         
  10   0   5       6474.80       6543.76       157.23 o                         
  11   0   5      13090.24      13398.15       200.62 o                         
  12   0   5       9336.14       9344.85       147.70 o                         
  13   0   5      12162.50      12605.83       192.51 o                         
  14   0   5        453.85        498.95        31.58 o                         
  15   0   5      10061.22       9784.51       157.00 o                         
  16   0   5        322.44        318.51        33.24 o                         
  17   0   5         51.93        104.12        50.32 o                         
  18   0   5        196.01        243.22        38.43 o                         
  19   0   5      13281.40      13326.39       250.39 o                         
  20   0   5         15.53          8.48        37.37 o                         
  21   0   5       5620.37       5552.55       131.46 o                         
  22   0   5        849.43        973.59        58.32 o                         
  23   0   5        198.57        250.12        72.57 o                         
   0   1   5      22532.87      22804.61       578.23 o                         
   1   1   5         31.30         83.16        13.98 o                         
   2   1   5         34.48         33.53        12.67 o                         
   3   1   5      16470.62      15660.82       170.57 o                         
   4   1   5        409.62        386.38        17.05 o                         
   5   1   5       1539.82       1454.25        29.13 o                         
   6   1   5        453.26        503.30        20.43 o                         
   7   1   5       4233.69       3831.88        51.91 o                         
   8   1   5         58.48         51.20        20.21 o                         
   9   1   5       2508.85       2643.87        42.81 o                         
  10   1   5        646.07        573.83        28.28 o                         
  11   1   5        154.08        128.21        15.86 o                         
  12   1   5          6.92         10.41        13.96 o                         
  13   1   5       2432.26       2414.75        46.51 o                         
  14   1   5        265.32        293.99        23.10 o                         
  15   1   5         20.06         14.70        20.12 o                         
  16   1   5        390.39        431.05        26.74 o                         
  17   1   5       7961.92       8139.29       115.21 o                         
  18   1   5       3311.94       3278.40        65.71 o                         
  19   1   5        424.46        409.14        30.02 o                         
  20   1   5         87.90         95.10        26.85 o                         
  21   1   5       9015.65       9020.52       146.73 o                         
  22   1   5         32.53         28.55        35.48 o                         
  23   1   5       3283.44       3283.30        87.29 o                         
   1   2   5         58.83         27.15        14.92 o                         
   2   2   5       4140.64       3760.96        51.11 o                         
   3   2   5         72.67         85.84        17.08 o                         
   4   2   5       6351.41       6693.93        93.07 o                         
   5   2   5      40825.68      39967.43       485.71 o                         
   6   2   5       2418.93       2573.26        44.18 o                         
   7   2   5      21750.75      21917.94       258.03 o                         
   8   2   5       7503.56       7393.40       119.51 o                         
   9   2   5       1835.05       1978.16        65.69 o                         
  10   2   5       4270.45       4198.52        80.37 o                         
  11   2   5       6795.82       6647.44       109.16 o                         
  12   2   5       1127.50       1128.58        45.87 o                         
  13   2   5       2535.56       2438.60        63.54 o                         
  14   2   5       3214.82       3197.00        59.25 o                         
  15   2   5        419.57        427.36        26.66 o                         
  16   2   5       2900.47       2860.52        58.04 o                         
  17   2   5        938.69        951.86        76.68 o                         
  18   2   5         81.83         39.75        33.43 o                         
  19   2   5       8033.04       8272.31       138.26 o                         
  20   2   5        962.14       1018.70        49.11 o                         
  21   2   5         34.05         67.65        36.84 o                         
  22   2   5        533.39        488.79        74.63 o                         
  23   2   5       6819.59       7009.91       208.94 o                         
   0   3   5       1078.06       1136.94        60.23 o                         
   1   3   5      12895.17      12406.71       142.45 o                         
   2   3   5       3777.79       3866.14        54.70 o                         
   3   3   5       1364.44       1240.59        35.97 o                         
   4   3   5       5063.08       4940.58        67.05 o                         
   5   3   5       2170.50       2247.26        49.37 o                         
   6   3   5        548.66        539.70        29.24 o                         
   7   3   5       7919.88       7716.61       133.43 o                         
   8   3   5          2.85        -14.79        26.89 o                         
   9   3   5        836.03        886.21        51.81 o                         
  10   3   5         80.95         55.26        25.50 o                         
  11   3   5        872.23        895.25        38.77 o                         
  12   3   5        997.94       1020.21        45.84 o                         
  13   3   5        402.41        453.80        34.46 o                         
  14   3   5       4025.29       4078.09        88.58 o                         
  15   3   5       4691.33       4652.09        92.87 o                         
  16   3   5        691.01        749.18        41.36 o                         
  17   3   5      18134.09      18481.74       254.91 o                         
  18   3   5         26.02          6.86        34.07 o                         
  19   3   5       2486.46       2500.91        75.93 o                         
  20   3   5        963.48        979.41        55.78 o                         
  21   3   5       2006.54       2264.96        96.51 o                         
  22   3   5        671.66        719.84        63.75 o                         
   1   4   5       1323.27       1258.86        36.14 o                         
   2   4   5        183.99        141.64        24.40 o                         
   3   4   5       4395.22       4196.69        62.57 o                         
   4   4   5         29.60         25.64        18.66 o                         
   5   4   5       2094.41       2007.09        56.95 o                         
   6   4   5       2925.07       2853.90        66.12 o                         
   7   4   5        278.00        235.22        29.23 o                         
   8   4   5        690.97        694.31        42.40 o                         
   9   4   5      10733.41      10895.40       179.79 o                         
  10   4   5       1554.10       1534.15        48.61 o                         
  11   4   5       3021.14       3120.68        67.21 o                         
  12   4   5       2553.31       2491.94        66.96 o                         
  13   4   5       2492.53       2471.08        68.21 o                         
  14   4   5         35.13         32.72        30.73 o                         
  15   4   5       5914.15       5884.71       108.78 o                         
  16   4   5        247.91        304.71        35.15 o                         
  17   4   5          2.65         26.30        36.30 o                         
  18   4   5         94.58        126.59        51.00 o                         
  19   4   5       6946.46       7370.65       160.26 o                         
  20   4   5         68.80        143.07        54.02 o                         
   0   5   5      17618.78      17165.30       289.68 o                         
   1   5   5       4541.00       4664.83        65.29 o                         
   2   5   5       2555.59       2513.25        60.92 o                         
   3   5   5      19009.18      18599.30       201.01 o                         
   4   5   5        485.78        455.67        21.34 o                         
   5   5   5       4687.96       4617.09        75.03 o                         
   6   5   5       1367.85       1294.18        68.36 o                         
   7   5   5        686.86        730.52        46.05 o                         
   8   5   5        129.27        111.60        37.86 o                         
   9   5   5        874.87        912.99        41.47 o                         
  10   5   5        594.08        645.46        34.35 o                         
  11   5   5         79.19         38.41        26.80 o                         
  12   5   5        365.01        368.42        45.27 o                         
  13   5   5       4465.21       4620.44       122.26 o                         
  14   5   5        268.77        233.91        51.05 o                         
  15   5   5       1487.81       1553.37        74.28 o                         
  16   5   5       1893.26       2145.44        99.08 o                         
  17   5   5        297.82        318.71        58.32 o                         
  18   5   5       4655.34       4781.29       133.43 o                         
   1   6   5       1010.71       1027.81        35.94 o                         
   2   6   5        368.39        350.73        25.90 o                         
   3   6   5        248.47        215.01        24.71 o                         
   4   6   5        511.92        460.33        35.88 o                         
   5   6   5       6116.96       6010.58       164.30 o                         
   6   6   5        100.66        104.26        32.05 o                         
   7   6   5        516.18        494.87        35.59 o                         
   8   6   5        203.24        181.84        44.65 o                         
   9   6   5        324.79        322.95        47.59 o                         
  10   6   5        101.36        120.99        44.89 o                         
  11   6   5         37.99         -0.67        44.52 o                         
  12   6   5        115.73         81.87        45.18 o                         
  13   6   5          5.61         32.07        45.23 o                         
  14   6   5        367.76        315.71        58.38 o                         
  15   6   5        417.36        477.96        61.94 o                         
  16   6   5        751.67        839.96        70.90 o                         
   0   7   5          9.08          4.92        37.06 o                         
   1   7   5       6184.75       6192.92       101.40 o                         
   2   7   5       2501.42       2215.55        62.37 o                         
   3   7   5        222.17        179.06        34.92 o                         
   4   7   5       2664.33       2647.42        81.22 o                         
   5   7   5        941.84        886.26        50.09 o                         
   6   7   5        249.02        247.51        42.65 o                         
   7   7   5       3592.88       3525.63       101.06 o                         
   8   7   5         33.40        -27.48        50.93 o                         
   9   7   5        387.30        344.02        48.40 o                         
  10   7   5          4.82        -29.51        50.31 o                         
  11   7   5       1018.53       1076.36       100.48 o                         
  12   7   5        513.72        502.68        61.17 o                         
   1   8   5        123.92         97.29        72.19 o                         
   2   8   5        373.02        371.83        78.13 o                         
   3   8   5         21.36         -7.06        68.86 o                         
   4   8   5        311.91        327.71        52.86 o                         
   5   8   5       3182.31       3301.63        97.08 o                         
   6   8   5          7.47        -44.03        44.03 o                         
   0   0   6      73644.73      71602.55      1111.21 o                         
   1   0   6       5942.69       6201.66        92.94 o                         
   2   0   6      42397.80      43757.25       490.38 o                         
   3   0   6       6565.66       6564.85       119.90 o                         
   4   0   6       4937.45       5293.96       178.92 o                         
   5   0   6       1068.34       1160.01        79.09 o                         
   6   0   6       1119.55       1066.99        48.65 o                         
   7   0   6      27559.77      27670.39       628.96 o                         
   8   0   6       1017.45       1143.72        53.01 o                         
   9   0   6         29.40         44.36        22.52 o                         
  10   0   6       5671.91       5958.56       127.83 o                         
  11   0   6      12925.64      12806.60       243.35 o                         
  12   0   6        219.48        206.20        27.27 o                         
  13   0   6         30.22         27.02        24.62 o                         
  14   0   6        820.77        831.35        43.95 o                         
  15   0   6        402.42        457.53        39.95 o                         
  16   0   6       3859.46       3715.16        99.99 o                         
  17   0   6          0.20         -9.58        34.11 o                         
  18   0   6      15619.62      14963.08       271.11 o                         
  19   0   6       1552.23       1659.32       104.42 o                         
  20   0   6      13925.12      13394.88       288.42 o                         
  21   0   6       3231.94       3280.15       154.58 o                         
  22   0   6       5098.20       5186.56       184.91 o                         
   1   1   6         13.81         44.67        17.40 o                         
   2   1   6       9231.16       9136.61       100.27 o                         
   3   1   6       5880.21       6049.40        73.67 o                         
   4   1   6       1659.15       1648.31        38.53 o                         
   5   1   6      16785.62      15719.50       167.36 o                         
   6   1   6         44.55         62.19        15.95 o                         
   7   1   6       2508.03       2487.71        53.14 o                         
   8   1   6       3763.02       3930.39        61.57 o                         
   9   1   6      13748.50      13701.79       175.77 o                         
  10   1   6       3146.54       3314.29        58.73 o                         
  11   1   6       1908.36       1931.87        45.28 o                         
  12   1   6      10738.53      10706.91       120.20 o                         
  13   1   6       3485.52       3438.43        64.99 o                         
  14   1   6        286.93        295.84        25.34 o                         
  15   1   6         94.15        113.17        24.24 o                         
  16   1   6       6854.90       6576.33       100.82 o                         
  17   1   6        720.52        705.36        33.87 o                         
  18   1   6        820.75        826.53        38.44 o                         
  19   1   6        876.29        971.20        48.46 o                         
  20   1   6        143.70        156.00        38.29 o                         
  21   1   6        585.08        580.53        45.31 o                         
  22   1   6          9.53        -32.97        38.10 o                         
   0   2   6        905.12        921.24        57.31 o                         
   1   2   6        803.98        808.35        33.85 o                         
   2   2   6       4140.90       3930.42        91.39 o                         
   3   2   6       5123.53       4973.25       126.09 o                         
   4   2   6      18882.56      18129.16       300.61 o                         
   5   2   6       4278.00       4217.13       118.41 o                         
   6   2   6      10917.39      10867.29       194.48 o                         
   7   2   6      25489.66      24406.12       264.54 o                         
   8   2   6       4570.33       4516.02        78.92 o                         
   9   2   6         38.61         29.13        32.60 o                         
  10   2   6       1140.10       1174.62        48.72 o                         
  11   2   6      10510.96      10390.59       158.09 o                         
  12   2   6      12652.89      12544.36       183.39 o                         
  13   2   6        927.42        884.44        81.25 o                         
  14   2   6      15924.08      15992.36       226.36 o                         
  15   2   6          0.04        -15.00        32.10 o                         
  16   2   6      10183.28      10069.45       158.62 o                         
  17   2   6        149.30        172.12        36.49 o                         
  18   2   6       1758.70       1732.83        70.22 o                         
  19   2   6        112.95         98.47        37.77 o                         
  20   2   6        624.74        745.34        47.54 o                         
  21   2   6       2139.97       2164.40        75.04 o                         
   1   3   6        454.98        527.29        25.47 o                         
   2   3   6      16552.12      16485.90       184.81 o                         
   3   3   6       4576.88       4588.43        75.85 o                         
   4   3   6      10320.30      10280.84       134.06 o                         
   5   3   6      12334.30      11705.77       165.08 o                         
   6   3   6       9101.67       8986.05       133.43 o                         
   7   3   6        208.41        200.53        25.56 o                         
   8   3   6       3079.21       3004.41        77.99 o                         
   9   3   6       9975.19       9636.54       153.86 o                         
  10   3   6       1855.04       1879.65        58.10 o                         
  11   3   6        674.06        527.05        37.40 o                         
  12   3   6         26.36         12.23        31.34 o                         
  13   3   6       4462.40       4508.22        93.36 o                         
  14   3   6       1212.79       1229.30        50.94 o                         
  15   3   6          2.69         14.73        33.21 o                         
  16   3   6       8707.71       8479.50       178.81 o                         
  17   3   6        861.80        758.01        45.90 o                         
  18   3   6        631.22        721.36        46.48 o                         
  19   3   6        656.94        689.50        57.06 o                         
  20   3   6        332.44        330.14        43.45 o                         
  21   3   6       1096.21       1097.01        81.69 o                         
   0   4   6      21680.70      21420.74       658.31 o                         
   1   4   6       1645.90       1659.28        51.50 o                         
   2   4   6      12257.13      12102.72       142.29 o                         
   3   4   6       5313.00       5223.76        76.19 o                         
   4   4   6        379.22        344.38        23.35 o                         
   5   4   6       1544.60       1551.65        48.77 o                         
   6   4   6          0.27         12.51        35.79 o                         
   7   4   6      15009.79      15054.25       235.47 o                         
   8   4   6        439.85        515.03        44.21 o                         
   9   4   6         21.54         -8.37        35.10 o                         
  10   4   6       2388.85       2432.90        65.93 o                         
  11   4   6       5964.63       5981.43       101.68 o                         
  12   4   6        781.49        785.44        42.45 o                         
  13   4   6        168.44        117.64        35.97 o                         
  14   4   6        132.44        113.53        35.27 o                         
  15   4   6        149.76        190.76        37.26 o                         
  16   4   6        539.19        547.31        42.45 o                         
  17   4   6          3.72        -12.46        48.52 o                         
  18   4   6       4621.48       4686.27       131.32 o                         
  19   4   6        362.29        349.85        59.69 o                         
   1   5   6         11.50         10.85        28.36 o                         
   2   5   6       1203.80       1151.75        50.47 o                         
   3   5   6       1739.48       1701.26        52.59 o                         
   4   5   6        452.53        402.33        26.22 o                         
   5   5   6       6027.49       6133.89       124.06 o                         
   6   5   6       4543.37       4531.63       106.87 o                         
   7   5   6       1507.56       1368.16        81.49 o                         
   8   5   6      10510.80      10397.76       182.53 o                         
   9   5   6       7245.17       7402.33       146.14 o                         
  10   5   6       9826.36       9916.74       143.98 o                         
  11   5   6       1054.18       1032.30        53.42 o                         
  12   5   6      14127.33      14027.39       216.88 o                         
  13   5   6       1191.75       1138.26        72.93 o                         
  14   5   6       2108.69       2198.03        90.73 o                         
  15   5   6          9.05         13.95        52.35 o                         
  16   5   6       1568.96       1503.80       136.03 o                         
  17   5   6        244.08        202.70        58.62 o                         
   0   6   6       2489.92       2399.45        78.25 o                         
   1   6   6        660.03        546.97        29.94 o                         
   2   6   6        230.86        228.51        37.08 o                         
   3   6   6       1312.79       1315.83        48.70 o                         
   4   6   6       1216.26       1174.98        47.30 o                         
   5   6   6        481.81        435.99        38.80 o                         
   6   6   6        753.03        765.46        54.26 o                         
   7   6   6       8099.55       8212.33       157.87 o                         
   8   6   6       1216.62       1230.75        62.48 o                         
   9   6   6         14.13        -12.62        44.82 o                         
  10   6   6        932.65        889.58        59.95 o                         
  11   6   6       4443.76       4518.23       114.50 o                         
  12   6   6       1472.09       1490.33        67.98 o                         
  13   6   6         20.47          6.43        47.93 o                         
  14   6   6       1089.87       1060.14        73.99 o                         
   1   7   6          2.99        -12.05        37.63 o                         
   2   7   6       4917.75       4859.55        93.66 o                         
   3   7   6       1187.68        940.36        50.16 o                         
   4   7   6       5321.68       5080.75       152.27 o                         
   5   7   6       4261.56       4160.80       102.74 o                         
   6   7   6       4706.72       4309.40       172.61 o                         
   7   7   6        135.37        191.03        56.18 o                         
   8   7   6       3170.03       3190.43       115.99 o                         
   9   7   6       1844.79       2060.60       200.24 o                         
  10   7   6       2859.96       2862.55       115.07 o                         
   1   0   7       1981.33       2008.48        77.82 o                         
   2   0   7      16419.47      16264.69       226.48 o                         
   3   0   7       1199.48       1216.04        56.55 o                         
   4   0   7       3589.48       3632.53       141.81 o                         
   5   0   7       3007.92       3202.97       161.92 o                         
   6   0   7        485.83        532.06        70.25 o                         
   7   0   7      14587.66      15021.30       440.63 o                         
   8   0   7       4574.80       4529.80       105.67 o                         
   9   0   7      32936.12      34771.39       805.67 o                         
  10   0   7        251.57        238.96        28.67 o                         
  11   0   7      24447.29      24915.04       420.72 o                         
  12   0   7       1248.67       1191.58        61.43 o                         
  13   0   7       1308.99       1340.38        63.17 o                         
  14   0   7        415.76        392.56        42.96 o                         
  15   0   7        263.02        271.32        40.65 o                         
  16   0   7       7219.47       7335.91       160.63 o                         
  17   0   7        756.34        765.87        58.78 o                         
  18   0   7         18.25         -5.52        40.16 o                         
  19   0   7         27.73         60.88        75.90 o                         
  20   0   7         90.06        125.77        78.40 o                         
  21   0   7          5.84         35.57        79.57 o                         
   0   1   7      15609.95      14906.00       238.55 o                         
   1   1   7      18092.27      18218.33       245.01 o                         
   2   1   7         15.93         50.45        25.54 o                         
   3   1   7        330.70        333.66        26.90 o                         
   4   1   7       5089.98       4901.68        79.73 o                         
   5   1   7       4353.26       4430.68        74.17 o                         
   6   1   7       1136.95       1268.91        75.77 o                         
   7   1   7       1974.41       1959.45        89.46 o                         
   8   1   7        236.21        241.75        23.94 o                         
   9   1   7          6.14         32.48        20.32 o                         
  10   1   7       6004.33       6095.81        99.71 o                         
  11   1   7         91.80        131.63        24.65 o                         
  12   1   7        942.64       1008.67        67.06 o                         
  13   1   7       3151.12       3343.78        64.35 o                         
  14   1   7       6924.37       6929.12       107.18 o                         
  15   1   7        169.65        125.17        27.24 o                         
  16   1   7        437.47        436.12        33.64 o                         
  17   1   7       5807.19       5457.54       110.57 o                         
  18   1   7       1234.47       1287.94        74.00 o                         
  19   1   7       4261.82       4295.33        99.99 o                         
  20   1   7        146.46        189.58        41.93 o                         
  21   1   7        336.72        303.00        52.51 o                         
   1   2   7       4971.45       4736.42       197.85 o                         
   2   2   7      10684.06       9901.85       343.93 o                         
   3   2   7      20959.56      19760.85       469.93 o                         
   4   2   7        382.09        321.36        38.63 o                         
   5   2   7      13611.36      13009.34       188.27 o                         
   6   2   7       2128.92       1936.32        81.40 o                         
   7   2   7       5556.01       5354.20       143.36 o                         
   8   2   7        162.31        163.96        32.37 o                         
   9   2   7        959.73        915.48        74.98 o                         
  10   2   7       5559.40       5277.37       136.33 o                         
  11   2   7        592.48        648.27        41.72 o                         
  12   2   7       7226.74       7233.19       126.71 o                         
  13   2   7       8836.47       8717.80       145.09 o                         
  14   2   7        943.32        931.23        70.98 o                         
  15   2   7       9252.08       9118.42       152.24 o                         
  16   2   7       2617.98       2730.63        81.12 o                         
  17   2   7       2354.68       2189.51       110.69 o                         
  18   2   7          9.75          9.76        37.89 o                         
  19   2   7        650.25        744.38        56.48 o                         
  20   2   7         13.66         27.13        40.74 o                         
   0   3   7      16409.26      15942.03       430.49 o                         
   1   3   7        442.58        407.93        28.32 o                         
   2   3   7       2814.48       2686.13        65.14 o                         
   3   3   7       5379.15       5200.68        94.01 o                         
   4   3   7        918.51        819.12        47.16 o                         
   5   3   7      12484.14      12308.72       184.20 o                         
   6   3   7        530.72        503.22        32.06 o                         
   7   3   7       4375.18       4132.31        80.87 o                         
   8   3   7       1153.01       1088.70        54.81 o                         
   9   3   7          2.70         25.83        35.65 o                         
  10   3   7       6464.02       6352.11       123.39 o                         
  11   3   7       1726.33       1674.47        63.11 o                         
  12   3   7         40.10         46.16        36.12 o                         
  13   3   7       9347.35       9259.02       152.68 o                         
  14   3   7       3807.94       3890.98        93.68 o                         
  15   3   7       5167.53       5005.46       116.33 o                         
  16   3   7        289.97        270.97        41.54 o                         
  17   3   7         10.96         29.70        41.60 o                         
  18   3   7       2711.79       2812.49        96.27 o                         
  19   3   7         35.76         39.66        41.94 o                         
   1   4   7       1215.19       1178.96        52.33 o                         
   2   4   7      10852.79      10700.41       148.48 o                         
   3   4   7       2072.23       2025.04        63.66 o                         
   4   4   7        336.67        278.97        37.00 o                         
   5   4   7        116.05         95.96        34.33 o                         
   6   4   7        114.10        103.59        33.04 o                         
   7   4   7       3718.78       3555.05       101.69 o                         
   8   4   7       1761.81       1759.77        70.30 o                         
   9   4   7       9911.61       9535.86       162.44 o                         
  10   4   7        105.56         90.86        42.81 o                         
  11   4   7       8043.57       8004.27       138.32 o                         
  12   4   7        765.08        861.97        48.45 o                         
  13   4   7        111.91        103.67        38.95 o                         
  14   4   7         27.17          1.53        38.97 o                         
  15   4   7        615.38        677.16        48.14 o                         
  16   4   7       3549.38       3720.55       114.12 o                         
  17   4   7        403.67        434.33        85.59 o                         
  18   4   7         35.60        -37.70        53.53 o                         
   0   5   7       3055.19       2843.18       153.15 o                         
   1   5   7      21401.87      20384.79       271.90 o                         
   2   5   7        410.63        481.17        43.14 o                         
   3   5   7       4215.29       3885.65        89.24 o                         
   4   5   7       4694.88       4631.75       151.14 o                         
   5   5   7         17.43         -1.12        41.91 o                         
   6   5   7        981.66        822.98        55.22 o                         
   7   5   7         62.60         55.88        43.65 o                         
   8   5   7         50.12         36.26        45.95 o                         
   9   5   7          2.59         -6.81        44.28 o                         
  10   5   7       2449.20       2443.76        92.50 o                         
  11   5   7        191.47        177.00        42.79 o                         
  12   5   7        889.66        767.12        57.26 o                         
  13   5   7         32.30         37.72        52.88 o                         
  14   5   7       5042.78       5021.26       140.66 o                         
  15   5   7        886.66        870.27        71.73 o                         
   1   6   7       1302.10       1155.26        65.77 o                         
   2   6   7       3531.00       3429.22       117.27 o                         
   3   6   7       2943.47       2765.02        93.76 o                         
   4   6   7        109.97         62.51        38.93 o                         
   5   6   7        608.00        569.46        54.82 o                         
   6   6   7        250.37        222.01        50.94 o                         
   7   6   7         11.01        -41.08        46.44 o                         
   8   6   7         80.88         96.44        50.02 o                         
   9   6   7        706.71        618.20        58.58 o                         
  10   6   7        255.65        269.24        53.96 o                         
  11   6   7        487.12        473.03        57.20 o                         
  12   6   7       2153.56       2477.26        98.85 o                         
   0   7   7       7285.27       6870.53       286.02 o                         
   1   7   7        286.80        262.44        44.77 o                         
   2   7   7        992.64        839.80        53.86 o                         
   3   7   7       3135.66       2925.01       120.73 o                         
   4   7   7        144.07        211.25        55.77 o                         
   5   7   7       5470.12       5206.70       143.24 o                         
   6   7   7         18.29         54.89        56.51 o                         
   7   7   7       1617.94       1457.04        79.01 o                         
   0   0   8       1023.58       1078.94        86.96 o                         
   1   0   8      10169.56      10289.02       189.06 o                         
   2   0   8       5641.56       6019.98       162.64 o                         
   3   0   8       2670.97       2790.14       133.64 o                         
   4   0   8      14113.48      14431.00       362.50 o                         
   5   0   8       1226.25       1324.13       128.28 o                         
   6   0   8        160.15        259.70        50.65 o                         
   7   0   8       4290.45       4329.00       140.06 o                         
   8   0   8        269.42        289.76        51.28 o                         
   9   0   8       2181.15       2343.38       156.94 o                         
  10   0   8       4275.08       4638.11       134.53 o                         
  11   0   8       1584.21       1468.02       251.92 o                         
  12   0   8        582.27        543.20        55.83 o                         
  13   0   8        549.61        576.48        51.10 o                         
  14   0   8       6446.23       6778.88       254.00 o                         
  15   0   8       6373.33       6376.94       254.38 o                         
  16   0   8       6415.02       6586.18       326.71 o                         
  17   0   8      15651.15      15844.34       384.35 o                         
  18   0   8        737.55        682.84       117.01 o                         
  19   0   8       3054.23       3016.92       173.65 o                         
   1   1   8        409.91        415.45        41.95 o                         
   2   1   8       1731.48       1804.45        79.88 o                         
   3   1   8        138.50        141.37        27.93 o                         
   4   1   8        639.59        630.95        46.43 o                         
   5   1   8       7718.08       8027.40       132.40 o                         
   6   1   8        276.85        331.85        43.14 o                         
   7   1   8        284.20        350.77        30.28 o                         
   8   1   8       1416.88       1571.17        65.34 o                         
   9   1   8        194.97        276.92        35.77 o                         
  10   1   8        927.59       1031.01        83.18 o                         
  11   1   8         10.83         33.47        27.83 o                         
  12   1   8       2408.64       2498.78        78.79 o                         
  13   1   8        207.82        280.78        32.99 o                         
  14   1   8        155.83        197.41        35.72 o                         
  15   1   8        862.30        923.73        51.00 o                         
  16   1   8       1451.48       1451.51        69.53 o                         
  17   1   8        254.14        331.48        43.56 o                         
  18   1   8        245.50        287.78        44.76 o                         
  19   1   8       2428.13       2579.41        94.87 o                         
   0   2   8       7221.97       6606.53      1130.05 o                         
   1   2   8       4234.11       4104.32       201.55 o                         
   2   2   8       4121.14       3993.31       124.75 o                         
   3   2   8      10118.25       9664.29       245.51 o                         
   4   2   8         95.35         44.38        28.77 o                         
   5   2   8       4104.85       4097.01        88.51 o                         
   6   2   8       3698.68       3597.64        90.21 o                         
   7   2   8         58.38         32.54        40.03 o                         
   8   2   8       2341.66       2141.14        92.34 o                         
   9   2   8       1253.40       1259.34        76.30 o                         
  10   2   8       7574.21       7628.46       188.44 o                         
  11   2   8        187.44        271.78        40.71 o                         
  12   2   8       1115.45       1226.76        58.24 o                         
  13   2   8       2657.48       2700.77        84.55 o                         
  14   2   8        113.80        108.52        40.08 o                         
  15   2   8        507.45        499.01        46.93 o                         
  16   2   8        279.65        326.18        45.00 o                         
  17   2   8        113.34        167.92        43.13 o                         
  18   2   8       2587.62       2637.66        88.96 o                         
  19   2   8       1234.23       1196.09       100.73 o                         
   1   3   8        504.22        494.73        44.27 o                         
   2   3   8        811.31        766.18        63.80 o                         
   3   3   8       2330.37       2041.50        98.65 o                         
   4   3   8       5408.53       4923.90       262.15 o                         
   5   3   8        331.46        303.10        44.46 o                         
   6   3   8        838.80        798.21        44.90 o                         
   7   3   8       1601.10       1527.62        56.86 o                         
   8   3   8        236.11        189.25        48.73 o                         
   9   3   8       3425.72       3174.16        93.40 o                         
  10   3   8       1020.12        890.48        71.28 o                         
  11   3   8       3235.90       3224.28       107.69 o                         
  12   3   8       5209.48       5262.97       126.86 o                         
  13   3   8       2376.51       2311.45        82.57 o                         
  14   3   8       1631.60       1656.52        80.24 o                         
  15   3   8       3097.36       3257.34       141.90 o                         
  16   3   8        385.72        438.80        53.91 o                         
  17   3   8        130.79        172.51        45.47 o                         
   0   4   8        192.85         76.50        64.68 o                         
   1   4   8       2716.76       2602.09       150.09 o                         
   2   4   8        783.35        691.59        55.71 o                         
   3   4   8         61.47         18.45        42.65 o                         
   4   4   8       5084.77       4800.77       102.19 o                         
   5   4   8        273.83        228.24        40.11 o                         
   6   4   8         77.74         70.66        36.98 o                         
   7   4   8       1837.28       1796.75        73.31 o                         
   8   4   8        655.53        661.42        53.07 o                         
   9   4   8        998.90        909.61        57.90 o                         
  10   4   8       3618.71       3588.83       109.12 o                         
  11   4   8        230.46        203.56        40.78 o                         
  12   4   8         23.49        -35.91        47.48 o                         
  13   4   8         51.93         44.44        43.01 o                         
  14   4   8       3185.39       3284.50        94.73 o                         
  15   4   8       1858.75       1861.58        77.45 o                         
  16   4   8       1500.06       1540.63        90.48 o                         
   1   5   8         51.37         21.14        39.83 o                         
   2   5   8       1751.99       1738.54        69.22 o                         
   3   5   8        260.63        211.00        44.17 o                         
   4   5   8         45.68         -6.84        39.39 o                         
   5   5   8       8441.30       8102.90       160.11 o                         
   6   5   8       1465.35       1285.00        68.10 o                         
   7   5   8       2604.01       2555.31        98.79 o                         
   8   5   8       3556.53       3578.95       106.29 o                         
   9   5   8       2297.06       2127.68        85.27 o                         
  10   5   8       2651.42       2483.14        97.76 o                         
  11   5   8       1154.74       1076.33        65.92 o                         
  12   5   8         80.98         82.68        51.79 o                         
  13   5   8        345.31        258.29        63.57 o                         
   0   6   8        976.10        895.75        68.82 o                         
   1   6   8         13.38        -40.15        40.15 o                         
   2   6   8          1.31         25.64        41.16 o                         
   3   6   8        463.90        403.32        46.11 o                         
   4   6   8        935.32        937.78        67.50 o                         
   5   6   8        405.26        366.35        54.95 o                         
   6   6   8        906.37        883.02        65.31 o                         
   7   6   8        326.97        361.28        58.10 o                         
   8   6   8        338.22        354.50        59.03 o                         
   9   6   8        459.65        400.31        56.91 o                         
  10   6   8       1769.96       1811.33       148.13 o                         
   1   0   9          8.73         74.02        59.26 o                         
   2   0   9       1838.50       1859.69       115.18 o                         
   3   0   9       3800.10       4063.44       252.08 o                         
   4   0   9       6506.91       6512.53       358.08 o                         
   5   0   9      11848.50      12759.44       515.28 o                         
   6   0   9      10661.41      11775.57       427.27 o                         
   7   0   9        227.93        319.48        91.05 o                         
   8   0   9       7768.31       8114.97       283.06 o                         
   9   0   9       5795.15       5858.27       291.70 o                         
  10   0   9       3306.19       3550.70       167.66 o                         
  11   0   9        417.29        408.35        51.16 o                         
  12   0   9       1537.99       1566.26       108.62 o                         
  13   0   9        701.74        740.07        78.55 o                         
  14   0   9        908.28        718.21       112.33 o                         
  15   0   9        180.27        149.88       128.15 o                         
  16   0   9       1162.18        999.10       238.57 o                         
  17   0   9        441.56        406.51       117.01 o                         
   0   1   9        266.51        421.21        95.09 o                         
   1   1   9        497.55        613.45        58.07 o                         
   2   1   9        164.94        231.98        44.83 o                         
   3   1   9       3033.84       3144.96       128.19 o                         
   4   1   9          0.80         75.87        41.77 o                         
   5   1   9       1887.73       2092.54       131.83 o                         
   6   1   9       1604.47       1686.19        86.55 o                         
   7   1   9      14948.47      15784.50       305.59 o                         
   8   1   9        936.58        991.45       122.56 o                         
   9   1   9        252.99        361.76        44.80 o                         
  10   1   9        205.78        264.45        49.39 o                         
  11   1   9       6029.85       6316.37       133.42 o                         
  12   1   9        578.98        546.91        49.24 o                         
  13   1   9        697.44        547.90        73.73 o                         
  14   1   9       1036.49        981.16        55.03 o                         
  15   1   9         36.78         80.98        58.58 o                         
  16   1   9       2860.70       2940.38       148.45 o                         
  17   1   9        718.66        900.63       150.60 o                         
   1   2   9        139.11        144.31        45.53 o                         
   2   2   9        563.62        620.53        55.29 o                         
   3   2   9       1382.78       1374.11        72.57 o                         
   4   2   9       1061.23       1102.82        72.06 o                         
   5   2   9       4868.86       4590.67       193.67 o                         
   6   2   9       2623.42       2359.60       130.11 o                         
   7   2   9        718.41        737.30        84.95 o                         
   8   2   9       5903.52       5442.53       222.84 o                         
   9   2   9      11874.69      11846.04       220.59 o                         
  10   2   9       9133.46       9155.46       186.37 o                         
  11   2   9       1700.62       1641.12        81.56 o                         
  12   2   9       7929.76       7865.09       162.52 o                         
  13   2   9        264.28        315.56        50.16 o                         
  14   2   9       3238.24       3431.54       141.55 o                         
  15   2   9         65.34        101.19        44.97 o                         
  16   2   9        122.59        132.61        45.76 o                         
  17   2   9        624.08        423.33        72.17 o                         
   1   3   9        647.82        587.66        97.85 o                         
   2   3   9       3670.22       3120.78       332.89 o                         
   3   3   9       5709.19       5271.90       228.91 o                         
   4   3   9       3330.94       3042.41       211.63 o                         
   5   3   9       1775.42       1591.23        91.77 o                         
   6   3   9          8.99        -19.18        44.39 o                         
   7   3   9      10157.86       9791.42       294.10 o                         
   8   3   9        305.73        320.23        48.81 o                         
   9   3   9         47.36         36.05        51.52 o                         
  10   3   9        639.82        610.29        62.74 o                         
  11   3   9       2578.37       2563.83       106.98 o                         
  12   3   9        148.97        202.28        47.29 o                         
  13   3   9        526.59        427.55        50.77 o                         
  14   3   9        349.53        409.16        50.32 o                         
  15   3   9         19.39         62.53        46.07 o                         
   1   4   9        152.99         64.90        50.67 o                         
   2   4   9        395.15        379.82        56.42 o                         
   3   4   9       1502.53       1345.73       102.40 o                         
   4   4   9       1924.75       1667.26        69.96 o                         
   5   4   9       5150.36       5017.54       160.98 o                         
   6   4   9       2686.62       2582.26        99.99 o                         
   7   4   9         15.42        -50.30        50.53 o                         
   8   4   9       1560.35       1626.22        85.49 o                         
   9   4   9       5338.75       5329.04       214.61 o                         
  10   4   9        361.97        351.08        55.27 o                         
  11   4   9        326.45        237.21        61.40 o                         
  12   4   9         99.72        101.02        47.99 o                         
  13   4   9        631.10        642.09        55.87 o                         
   0   5   9       3782.36       3480.69       166.44 o                         
   1   5   9         16.18         19.44        50.78 o                         
   2   5   9       3146.86       2886.26        93.43 o                         
   3   5   9        901.48        986.52        65.04 o                         
   4   5   9       1373.49       1134.83        65.27 o                         
   5   5   9       1059.90        846.04        63.47 o                         
   6   5   9       2615.50       2332.32        99.99 o                         
   7   5   9       7254.07       6822.44       150.36 o                         
   8   5   9        798.37        656.89        61.40 o                         
   9   5   9         90.85         56.06        54.21 o                         
  10   5   9          0.32         16.87        59.23 o                         
   1   6   9         22.00         -0.86        44.89 o                         
   2   6   9          3.34         47.92        45.43 o                         
   3   6   9        726.74        632.54        62.40 o                         
   4   6   9         41.33          5.40        53.16 o                         
   5   6   9       2835.58       2865.61       123.53 o                         
   0   0  10      21775.70      23688.86       820.91 o                         
   1   0  10       1023.45       1341.86       218.18 o                         
   2   0  10       1575.89       2108.44       225.74 o                         
   3   0  10       8767.24       9712.25       422.03 o                         
   4   0  10        654.42        818.36        97.70 o                         
   5   0  10      10651.15      11036.20       432.12 o                         
   6   0  10        571.02        853.84       103.78 o                         
   7   0  10        658.18        575.50       136.20 o                         
   8   0  10        737.22        737.72        77.75 o                         
   9   0  10         75.14        133.86        61.95 o                         
  10   0  10        163.11        271.87        80.38 o                         
  11   0  10        274.89        240.94        58.50 o                         
  12   0  10        414.19        479.46       103.38 o                         
  13   0  10       8838.39       9164.92       646.33 o                         
  14   0  10       1348.41       1412.11       506.10 o                         
  15   0  10       6766.39       7133.82       388.17 o                         
   1   1  10       3045.71       3390.59       195.53 o                         
   2   1  10       4597.60       5210.13       263.70 o                         
   3   1  10       2883.20       3066.81       203.33 o                         
   4   1  10       2961.25       3229.76       155.21 o                         
   5   1  10         29.23         59.14        57.74 o                         
   6   1  10        466.87        562.43        63.39 o                         
   7   1  10          5.24         55.58        45.98 o                         
   8   1  10        346.25        447.50        50.93 o                         
   9   1  10          8.29        164.13        60.43 o                         
  10   1  10       2204.77       2228.49       228.38 o                         
  11   1  10        812.42        788.58       135.86 o                         
  12   1  10       3007.05       3272.31       143.73 o                         
  13   1  10         54.23         65.81        46.64 o                         
  14   1  10        477.04        538.03        73.23 o                         
  15   1  10       2160.86       2261.29       103.82 o                         
   0   2  10       6025.05       5936.49       185.85 o                         
   1   2  10      14096.74      13354.00       208.25 o                         
   2   2  10         20.78         18.41        49.23 o                         
   3   2  10        657.47        693.01        58.79 o                         
   4   2  10       3766.30       3579.44       136.22 o                         
   5   2  10         10.22         97.13        49.72 o                         
   6   2  10       2982.94       3007.37       106.20 o                         
   7   2  10        460.71        605.66        70.37 o                         
   8   2  10        702.29        711.15       132.20 o                         
   9   2  10        183.42        293.26        58.69 o                         
  10   2  10        116.39        151.37        71.58 o                         
  11   2  10        289.98        464.95        62.07 o                         
  12   2  10       1190.75       1245.81        64.87 o                         
  13   2  10        105.22        134.54        49.86 o                         
  14   2  10       4657.24       4861.93       120.52 o                         
   1   3  10        716.46        585.83        84.59 o                         
   2   3  10       5508.42       5613.88       164.17 o                         
   3   3  10        299.39        264.46        55.96 o                         
   4   3  10       2578.84       2184.83       135.68 o                         
   5   3  10       1504.23       1716.67        90.15 o                         
   6   3  10         20.23         30.37        56.92 o                         
   7   3  10       4110.80       3842.44       111.88 o                         
   8   3  10         27.98         50.55        49.77 o                         
   9   3  10       2225.16       1849.34        92.78 o                         
  10   3  10        853.37        778.86        69.95 o                         
  11   3  10       5677.20       5413.93       151.26 o                         
  12   3  10        658.33        748.35        59.98 o                         
   0   4  10       9066.10       7894.37       903.47 o                         
   1   4  10         17.12         16.38        54.50 o                         
   2   4  10        797.18        760.11        83.51 o                         
   3   4  10       3706.69       3356.18       239.49 o                         
   4   4  10        647.52        526.52        81.49 o                         
   5   4  10       3213.59       2868.54       123.10 o                         
   6   4  10        764.34        619.76        59.84 o                         
   7   4  10        174.40         73.76        52.88 o                         
   8   4  10        181.15        128.96        54.29 o                         
   9   4  10        175.92        101.61        54.31 o                         
  10   4  10        165.81         94.33        62.59 o                         
   1   5  10       2026.12       1798.33        97.74 o                         
   2   5  10       1684.04       1660.95        92.22 o                         
   3   5  10       3160.61       2984.85       169.37 o                         
   4   5  10        697.36        600.31        64.04 o                         
   5   5  10       1042.11        841.51        83.20 o                         
   6   5  10        731.77        671.15       104.14 o                         
   1   0  11         85.11        308.68       131.25 o                         
   2   0  11          3.81        246.43       133.47 o                         
   3   0  11         60.50        161.69        80.09 o                         
   4   0  11       2061.96       2437.81       361.64 o                         
   5   0  11        795.80        894.47       156.37 o                         
   6   0  11       2559.07       2936.29       273.04 o                         
   7   0  11       1716.56       2128.98       308.40 o                         
   8   0  11          5.15        130.76        71.80 o                         
   9   0  11       2990.52       3176.97       166.89 o                         
  10   0  11         46.40        317.59       209.87 o                         
  11   0  11       3426.02       3769.56       480.10 o                         
  12   0  11       8046.80       9184.42       309.23 o                         
   0   1  11       1809.06       2282.30       257.78 o                         
   1   1  11        729.17        912.42        79.07 o                         
   2   1  11         29.52        122.30        64.79 o                         
   3   1  11        156.52        271.66        83.44 o                         
   4   1  11        187.14        327.92        66.74 o                         
   5   1  11         58.84        203.59        62.38 o                         
   6   1  11       2485.96       3104.33       186.93 o                         
   7   1  11        244.13        376.28        65.85 o                         
   8   1  11        188.91        323.02        70.51 o                         
   9   1  11         75.49        178.21        68.46 o                         
  10   1  11       3097.65       3605.36       215.35 o                         
  11   1  11        304.87        433.60        66.87 o                         
   1   2  11         67.29        189.74        76.60 o                         
   2   2  11       1757.14       2219.28       129.84 o                         
   3   2  11       1547.53       1660.85       135.53 o                         
   4   2  11          1.30        106.64        82.48 o                         
   5   2  11       1957.69       2187.39       118.89 o                         
   6   2  11        942.01       1025.86        88.10 o                         
   7   2  11       2053.43       2244.40       363.94 o                         
   8   2  11       6217.55       6626.71       410.84 o                         
   9   2  11       1103.95       1083.89       110.15 o                         
  10   2  11       3306.82       3587.24       182.83 o                         
   0   3  11        194.90        173.74        79.51 o                         
   1   3  11        332.46        232.04        57.98 o                         
   2   3  11        507.65        495.29        60.63 o                         
   3   3  11        587.11        557.70        67.68 o                         
   4   3  11       1542.35       1481.65        88.85 o                         
   5   3  11        428.19        406.17        69.61 o                         
   6   3  11        269.14        273.98        66.26 o                         
   7   3  11        665.85        630.68        63.02 o                         
   8   3  11        365.40        394.02        69.21 o                         
   1   4  11          7.04         16.74        64.24 o                         
   2   4  11        287.59        307.98        68.50 o                         
   3   4  11          2.55          4.74        62.02 o                         
   4   4  11       1317.96       1273.09       115.51 o                         
   0   0  12       1069.78       1509.77       261.87 o                         
   1   0  12       1322.72       1969.98       194.62 o                         
   2   0  12       3697.19       4651.46       287.28 o                         
   3   0  12       1739.98       3065.63       261.53 o                         
   4   0  12       4964.86       6872.35       317.54 o                         
   5   0  12         53.64        214.18        80.84 o                         
   6   0  12        636.62        770.17       195.29 o                         
   7   0  12       2424.44       2712.59       421.51 o                         
   1   1  12          1.56        173.98        87.05 o                         
   2   1  12       1100.20       1733.47       149.22 o                         
   3   1  12        376.49        515.03        80.73 o                         
   4   1  12          2.50        265.29        72.06 o                         
   5   1  12       2917.09       3456.44       248.83 o                         
   6   1  12         80.25        228.25        78.26 o                         
   0   2  12       4406.30       5022.24       270.28 o                         
   1   2  12         38.81        143.57        64.21 o                         
   2   2  12       2111.74       2203.11       208.68 o                         
   3   2  12        764.46        922.20        99.39 o                         
   4   2  12        192.41        312.88        93.00 o                         
                                                                                
